# Supplementary material for: Sex differences in the human peripheral blood transcriptome
Source: BMC Genomics. 2014 Jan 17;15:33. doi: 10.1186/1471-2164-15-33 (PMC3904696; doi:10.1186/1471-2164-15-33)
Supplement: Additional file 1 — Sex-biased genes and corresponding p-values and log e fold change. [file 1471-2164-15-33-S1.xls]

## Sheet: Sheet1
Sup. Table S1. Sex-biased genes and corresponding p-value and log fold change
Probe set ID	Gene Symbol	Log(e) fold change	P-value
200001_PM_at	CAPNS1	-0.0190033	6.72483302426114e-11
200070_PM_at	C2orf24	-0.0121165	5.31378273317844e-09
200075_PM_s_at	GUK1	-0.0312046	5.51976516499342e-07
200077_PM_s_at	OAZ1	-0.0170992	7.03981244501265e-24
11715239_x_at	IFITM3	0.0361155	1.13057213498779e-07
11715358_x_at	CST3	-0.01383	1.10459682139248e-09
11715371_a_at	UBA1	0.0197935	1.04901045416553e-30
11715483_s_at	MCL1	0.00590797	9.82987032595628e-10
11715484_a_at	MCL1	0.00947312	8.73436217335874e-11
11715487_a_at	MCL1	0.0139666	2.61549968149817e-08
11715517_s_at	SLC25A39	-0.0335991	1.20885567565357e-13
11715555_a_at	CYB5R3	-0.0235478	5.42340690979495e-09
11715569_at	CD9	-0.0466684	1.76832058262671e-09
11715583_s_at	HLA-DPA1	-0.00935233	6.9212232109353e-09
11715603_s_at	SPARC	-0.044932	2.5450717701888e-09
11715604_x_at	SPARC	-0.0425172	1.02730384121443e-10
11715632_at	MAF1	-0.0381315	3.60044421938638e-09
11715633_x_at	MAF1	-0.0330757	1.39332381285292e-11
11715646_a_at	ADIPOR1	-0.0274932	7.44794793308458e-11
11715647_a_at	ADIPOR1	-0.0268601	3.84222599120078e-08
11715648_x_at	ADIPOR1	-0.0219194	3.08360170811964e-08
11715662_x_at	TMEM189-UBE2V1 /// UBE2V1	-0.00463181	4.80193710091746e-09
11715670_a_at	IFITM1	0.0142542	4.66814180201238e-13
11715671_x_at	IFITM1	0.0141921	1.63127415482732e-12
11715692_a_at	CIRBP	-0.0164298	9.5830585134844e-16
11715693_s_at	CIRBP	-0.0151259	4.89312941343612e-25
11715724_s_at	ITM2B	0.00751636	2.26024435096818e-12
11715725_x_at	ITM2B	0.00685294	1.16692811340218e-14
11715792_a_at	STOM	-0.0312236	5.02968090186203e-07
11715877_s_at	CDK2AP1	-0.0135417	1.04991876288207e-07
11715903_at	DDX3X	0.0379853	1.61793467308033e-40
11715904_s_at	DDX3X	0.0320399	2.33363774352474e-124
11715905_x_at	DDX3X	0.0274884	1.4624388308424e-104
11715946_a_at	RALB	0.0102171	8.78884860550852e-07
11715957_s_at	PEPD	-0.0175565	8.23389003182942e-09
11715996_a_at	NOSIP	0.00936781	2.75439589286051e-07
11716020_s_at	RAD23A	-0.0492008	3.20012471429399e-09
11716021_x_at	RAD23A	-0.0283828	5.6858515618636e-10
11716039_a_at	C19orf62	-0.0405846	2.99734438654833e-25
11716048_at	TRIB1	0.015823	1.15739900152745e-07
11716049_a_at	TRIB1	0.0265569	1.56468242298254e-07
11716071_s_at	PIM3	0.0196153	1.29731197780643e-19
11716078_a_at	ELOVL5	0.0143623	2.05338354211077e-09
11716093_a_at	KLF6	0.0036052	7.17242196292754e-10
11716095_s_at	KLF6	0.00627586	2.24859145056894e-07
11716115_s_at	ZFP36L1	0.0177773	3.07983927227635e-14
11716127_a_at	BAG1	-0.0613941	2.47391739570197e-13
11716129_at	IGF2R	0.0065039	8.05337230983686e-07
11716244_s_at	WASF2	-0.0112162	1.01783938102968e-11
11716246_at	WASF2	-0.0131611	1.03564864421436e-10
11716268_at	AK1	-0.038677	9.4499727021184e-22
11716282_s_at	FURIN	-0.0148292	4.97423130259364e-07
11716302_s_at	ACSL1	0.029956	7.24859150266551e-13
11716395_a_at	GPR56	-0.0450103	1.88902596071853e-16
11716411_x_at	RPS4Y1	-0.451424	0
11716451_s_at	RFTN1	0.0203195	3.41914546160015e-07
11716496_s_at	CHMP4B	-0.0280302	2.92040879179202e-17
11716523_at	S100A9	0.00675324	1.27669870292443e-07
11716557_a_at	TNS1	-0.0418758	9.29417322043599e-07
11716558_at	TNS1	-0.0567477	4.73649845806842e-10
11716559_x_at	TNS1	-0.0513244	1.80058115612781e-09
11716579_a_at	C5orf32	0.0212919	2.80447237615765e-09
11716580_s_at	C5orf32	0.0244365	1.14850624116349e-08
11716608_a_at	PFDN5	-0.0211717	9.39330688714463e-07
11716610_a_at	AP2S1	-0.0215417	8.72061529961093e-08
11716692_x_at	NPEPPS	0.0108321	6.20042433920064e-08
11716710_a_at	ADM	0.0587233	1.15263588289476e-32
11716740_a_at	SLC6A8	-0.0494409	2.07000896256881e-13
11716741_x_at	SLC6A8	-0.0381353	1.99983375893194e-11
11716759_a_at	CASP4	0.023318	5.69392448119457e-12
11716760_x_at	CASP4	0.0254704	7.49290668207882e-16
11716779_at	EIF1AX	0.115806	6.99576317593141e-64
11716795_s_at	IFI16	0.0123418	3.50040253169742e-09
11716818_a_at	VSIG4	0.0327814	6.52289184842877e-07
11716836_a_at	CTDNEP1	-0.0188368	1.01284935794094e-06
11716907_s_at	C1orf128	-0.0224162	7.48113322132618e-08
11716931_at	DGCR2	0.00858045	1.03940929279856e-06
11716956_a_at	CTDSP2	-0.0236452	3.18086848346216e-10
11716957_x_at	CTDSP2	-0.0214687	8.08444410754566e-11
11716993_a_at	CSF1R	-0.0133124	1.61532279734177e-10
11717000_s_at	C22orf13	-0.0232582	4.57894350733864e-10
11717176_at	SNX27	0.0142016	6.71801324844839e-11
11717177_a_at	SNX27	0.0163442	3.17459740781446e-16
11717282_at	ASAP1	0.00718314	8.59493602424446e-07
11717311_s_at	FBXO7	-0.0265141	4.27141420503058e-09
11717366_at	ZC3HAV1	0.0206562	1.25310329237522e-07
11717367_at	ZC3HAV1	0.0148438	1.68510278658161e-10
11717370_at	ARSD	0.0524577	1.82219954922129e-24
11717372_s_at	DNAJC3	0.0213145	1.88183252856023e-08
11717373_at	DNAJC3	0.0141781	2.28538407011414e-10
11717404_x_at	TDP2	0.0339137	1.88073028675748e-07
11717429_x_at	PRDX5	-0.0395368	6.60078056008048e-25
11717449_a_at	ASCC2	-0.0339711	4.58210644747359e-08
11717468_s_at	TTC38	-0.0347267	3.66898646149941e-14
11717501_a_at	HAGH	-0.0369505	2.0817655026028e-12
11717533_at	MAN2A2	-0.0183729	1.83023888696131e-08
11717562_x_at	DTX3L	0.00835045	5.01773550272191e-10
11717703_a_at	KIFC3	-0.0298798	9.56262349577659e-08
11717726_s_at	HN1	0.0120095	8.78240509791678e-10
11717727_s_at	HN1	0.00896254	2.67005537013082e-08
11717759_a_at	NDUFV1	-0.0139425	3.15162769930772e-08
11717797_at	ZER1	-0.0264416	9.8458285458548e-08
11717871_s_at	KANK2	-0.0896443	9.44387958980285e-13
11717947_a_at	NUMB	0.0105846	2.59295937245944e-07
11717951_a_at	ZDHHC18	0.0105667	3.20718697105499e-09
11717952_at	ZDHHC18	0.0146026	3.18711186850486e-07
11718002_at	C10orf54	0.00803848	4.22071367728597e-09
11718038_s_at	DCAF12	-0.0337844	2.45876597527392e-09
11718039_at	DCAF12	-0.0409506	8.93085484728246e-13
11718049_s_at	GLRX	0.0143457	1.89425765887076e-07
11718050_a_at	BASP1	0.0202463	1.8548923801559e-16
11718091_at	RAB11FIP1	0.011379	6.33486229069402e-10
11718130_s_at	OLFM4	-0.0693121	3.55723152100992e-09
11718131_a_at	OLFM4	-0.0430867	1.05939833365184e-07
11718228_a_at	C19orf22	-0.0168363	1.29107674495135e-09
11718229_s_at	C19orf22	-0.022903	1.02463826103151e-08
11718350_s_at	NLRP2	0.0740834	3.12884180017441e-15
11718371_s_at	NRBF2	0.0199677	1.85986632410825e-15
11718431_x_at	PPP6R1	-0.0120321	4.63597403938416e-08
11718450_at	NAGA	-0.012351	1.98186157480915e-09
11718472_s_at	ABHD2	-0.0129705	1.00461831800889e-07
11718521_a_at	SMG7	0.00346982	9.96788927983196e-07
11718522_a_at	SMG7	0.0238039	2.44026023148098e-07
11718558_s_at	MKRN1	-0.0349591	2.9141487326696e-15
11718618_a_at	DNAJA4	-0.0744517	1.08685034139405e-17
11718723_at	ARRDC3	0.0116096	2.07371823737613e-07
11718753_a_at	CAPN5	-0.0518248	1.56931331688069e-07
11718769_a_at	MAPKSP1	0.0480883	3.06620676812619e-10
11718787_at	NRGN	-0.0388286	6.23714435518727e-07
11718794_at	ZBED1	-0.0274678	1.7208844783739e-09
11718843_s_at	DNAJC25-GNG10 /// GNG10	0.0238444	2.0784312666721e-13
11718850_a_at	SRPK1	0.0161663	1.13297218205146e-09
11718851_a_at	SRPK1	0.0186439	6.78977221675023e-10
11718852_a_at	SRPK1	0.0260558	2.58719204317515e-07
11718877_a_at	SMC1A	0.0518657	2.93810731652576e-22
11718878_a_at	SMC1A	0.0602804	3.18258074279579e-34
11718879_s_at	SMC1A	0.0430535	8.79506438236469e-40
11718896_x_at	SPAG9	0.0115213	3.58626862564784e-07
11718897_at	SPAG9	0.0421368	2.93896977739945e-07
11718926_a_at	ARID5B	0.0334749	2.25502590296807e-07
11719066_a_at	EIF2S3	0.0398772	1.35328989928924e-98
11719067_s_at	EIF2S3	0.0507628	9.70834913389047e-60
11719122_at	DPCD	-0.0496899	2.05275098503644e-08
11719132_s_at	FAM49B	0.00234151	7.15765093570263e-08
11719147_at	FAM117A	-0.0139623	2.21397326845678e-09
11719156_s_at	FAM104A	-0.0383663	3.80861860994975e-10
11719218_at	SOCS3	0.0427739	6.44100295708831e-10
11719223_a_at	DYSF	0.0108675	1.71657149522635e-09
11719230_at	PCDH1	-0.062969	1.12121712814882e-08
11719249_at	MXD1	0.0126778	3.24417079533574e-10
11719302_a_at	PYGL	0.0123496	7.762377965757e-10
11719307_a_at	RASSF4	-0.0253509	1.23815249521474e-10
11719332_at	ARHGAP15	0.0167997	1.77869874924011e-10
11719391_a_at	PRKDC	0.0315271	5.78304508962834e-11
11719447_s_at	GBP2	0.0176574	2.79687600758697e-07
11719476_at	C20orf108	-0.0442949	1.66830407562222e-17
11719533_a_at	STX3	0.0212505	1.48151337059807e-08
11719534_a_at	STX3	0.0155924	1.1954097959563e-07
11719628_a_at	HDHD1	0.0562073	1.95046445004192e-42
11719707_a_at	DHRS13	0.0233778	5.40448066189143e-11
11719735_a_at	BAT3	-0.0253689	1.15822507506508e-15
11719813_s_at	SLC48A1	-0.0397785	1.55923430729637e-14
11719827_a_at	QPCT	0.0171352	7.31912180296693e-07
11719828_x_at	QPCT	0.0215563	2.01599721846599e-10
11719862_a_at	TREM1	0.0155167	1.12432506026299e-10
11719874_a_at	PPP2R5B	-0.0400436	1.74188181327054e-07
11719909_s_at	MLLT10 /// PICALM	0.00149706	1.6890226226033e-07
11719916_at	IL1B	0.0340186	3.27157650164874e-12
11720007_a_at	STEAP4	0.0149899	1.40423362224307e-15
11720008_a_at	STEAP4	0.0224593	7.66002905099346e-11
11720022_a_at	MME	0.0134796	1.22614700097448e-13
11720073_s_at	EIF3B	-0.0157702	4.05575530375903e-09
11720074_x_at	EIF3B	-0.0148455	9.1972863966599e-07
11720167_at	SELL	0.0096432	3.81658774125685e-17
11720168_at	SELL	0.0110785	2.86812108396805e-16
11720202_at	GMPR	-0.0410463	9.28674061297148e-13
11720207_a_at	IL2RG	0.00836974	1.09577869248651e-07
11720228_at	STAT5B	0.00852374	2.65808843390257e-09
11720229_a_at	STAT5B	0.0124478	2.90809350173833e-08
11720300_a_at	SLA	0.00934181	1.19961689333246e-09
11720301_a_at	SLA	0.00173682	9.83606332923496e-08
11720367_a_at	TMEM2	0.0060761	2.83579651548848e-08
11720529_at	JAZF1	-0.0343436	1.48920689540877e-11
11720585_a_at	SMCHD1	0.0209763	1.06709479202617e-08
11720589_s_at	PHF21A	0.0101445	3.7964848423993e-07
11720595_a_at	CD46	0.0115136	5.02901298489125e-11
11720604_x_at	STOM	-0.020176	5.75038066950943e-10
11720660_s_at	CDK9	-0.0111597	1.00445523201586e-06
11720679_a_at	CKLF	0.010288	2.36916028349561e-08
11720745_a_at	BCL6	0.029895	1.60459102878057e-07
11720746_s_at	BCL6	0.0220295	1.0603534392957e-12
11720807_x_at	EIF1AY	-0.788122	0
11720821_x_at	FUNDC2	-0.0803945	2.43489992193909e-08
11720851_s_at	NFIA	-0.0366538	1.39409998685523e-07
11720852_s_at	NFIA	-0.0405969	9.13338110604888e-07
11720918_a_at	EIF1	-0.00458673	7.79276555297204e-13
11720920_x_at	EIF1	-0.00453198	1.56795661437854e-11
11721034_at	PPP1R3B	0.0488333	9.02378365738607e-14
11721035_x_at	PPP1R3B	0.02874	2.56909644124889e-13
11721055_x_at	PRKX	0.0711371	1.75718026003003e-57
11721056_x_at	PRKX	0.107222	2.1242713448604e-76
11721093_a_at	THBS1	-0.0547125	3.59628093889618e-09
11721345_at	PLEK2	-0.0561905	5.86618813440607e-09
11721346_a_at	MPEG1	-0.0207242	9.82201261807709e-09
11721374_a_at	BCL2	0.0243158	1.93290454105484e-10
11721375_a_at	BCL2	0.0251168	5.68278026896165e-07
11721393_at	NINJ2	-0.0401035	1.03405240689091e-09
11721441_x_at	C1orf63	0.0234582	1.32597902701294e-14
11721455_s_at	SERPINA1	0.00551324	1.16046923590819e-07
11721545_x_at	ZEB1	0.0239281	5.62473783564803e-07
11721626_a_at	SEPT6	0.0377275	1.12029241787217e-49
11721627_a_at	SEPT6	0.0372337	9.59971677958145e-44
11721628_a_at	SEPT6	0.0432715	1.73244975656537e-47
11721629_a_at	MAFB	-0.021176	1.62345993343636e-07
11721754_x_at	ALG13	0.0293221	4.81860602599276e-11
11721777_at	SSH2	0.00287542	5.25110237025653e-07
11721797_at	SUMO3	-0.0145403	5.1468253457286e-10
11721810_at	PIM2	0.0208756	6.92280347907669e-07
11721829_at	C9orf78	-0.0242653	6.68992834931097e-14
11721873_at	IFIT2	0.0677972	1.15048162973137e-09
11721874_at	IFIT2	0.0410354	3.38294694496791e-10
11721931_s_at	TMCC2	-0.0522567	9.10716762014166e-08
11721947_a_at	MRVI1	0.0246115	1.53564754150669e-07
11722070_a_at	CHPT1	-0.0259479	1.18782503040982e-07
11722106_a_at	PCNX	0.0102125	3.82619344555113e-12
11722110_x_at	PCNX	0.0345282	1.01838504601756e-08
11722172_a_at	TOLLIP	-0.0397567	4.00693434216056e-08
11722208_a_at	PTGS1	-0.0227358	5.3318928711366e-08
11722512_a_at	SP110	0.0156878	6.28314922872328e-08
11722641_s_at	DGAT2	0.00683655	4.81322511412372e-07
11722725_a_at	CSF2RB	0.0130175	4.26337650977089e-10
11722733_x_at	APPL1	-0.00966667	6.34448708600021e-07
11722782_at	FGFBP2	-0.0523726	1.10335732697337e-09
11722786_s_at	TIMP2	0.0116519	9.55282171384767e-09
11722945_a_at	GLT1D1	0.00872059	1.35633661138907e-08
11722970_a_at	CREB5	0.0395101	2.57133599977057e-22
11722971_a_at	CREB5	0.0396264	7.85278686204109e-32
11723030_at	CRISPLD2	0.0183767	2.59487904387637e-09
11723042_at	UBE2D1	0.0342963	2.86139882270086e-07
11723048_at	CX3CR1	-0.0227515	2.65954760228692e-09
11723050_a_at	HSPA6	0.014426	2.89118886509498e-13
11723193_s_at	LTF	-0.0818373	6.0269884965209e-11
11723286_a_at	FIS1	-0.0544497	3.0074890951792e-09
11723339_at	CTSG	-0.157698	6.9915382225856e-36
11723423_x_at	IFNAR1	0.0208918	9.08394787456306e-09
11723424_at	IFNAR1	0.019533	2.54936941815855e-09
11723553_at	F5	0.0170479	7.66478174135247e-07
11723554_at	F5	0.0184692	8.16550388588598e-09
11723730_at	KREMEN1	0.0619019	1.46491318543793e-23
11723956_x_at	APOBEC3C	-0.015556	1.1376318925288e-07
11724004_a_at	FYB	0.0106293	3.62784769307892e-11
11724005_s_at	FYB	0.00962441	1.14455097082161e-13
11724021_at	HIST1H2BD	0.0486525	1.54719052190961e-11
11724060_at	TECPR2	0.0255829	6.28189293415872e-10
11724061_s_at	OSBPL1A	0.048473	4.07922128125285e-15
11724075_a_at	DDX3Y	-0.406946	0
11724076_a_at	DDX3Y	-0.494493	0
11724077_x_at	DDX3Y	-0.42676	0
11724079_s_at	E2F2	-0.0471557	1.35541855200016e-11
11724194_s_at	SERF2	-0.0483606	4.39124773309786e-15
11724283_a_at	ANXA3	0.0594431	2.03077700207733e-12
11724319_x_at	EPB49	-0.0502313	4.39490238838321e-14
11724324_a_at	SLC12A6	0.0188133	6.02111686623066e-07
11724399_a_at	DDX60L	0.0407162	6.15913163045284e-07
11724409_a_at	MARCH2	-0.0683822	4.62633326455429e-18
11724410_x_at	MARCH2	-0.0727983	1.15032001437233e-16
11724430_a_at	RCAN3	0.0157449	1.08198420965576e-07
11724432_x_at	TRAPPC2	0.0356087	1.28713252355269e-08
11724456_a_at	FBXW4	-0.0161458	1.55264655474887e-08
11724496_a_at	NPRL3	-0.0478164	3.83770342387884e-08
11724532_a_at	HAUS4	0.0163126	1.558658114446e-10
11724598_at	ASPRV1	0.0276614	1.57503619570729e-08
11724608_a_at	FUZ	-0.0140084	5.5834706773348e-07
11724616_a_at	MOCS1	-0.0787591	1.5980391539667e-07
11724663_at	TMEM120B	0.0363289	2.0878327578312e-16
11724683_a_at	CD300A	0.0107231	4.00463625637447e-08
11724686_x_at	IFNAR2	0.00363475	4.82705715767751e-08
11724769_x_at	FCGR2A	0.0121876	7.80454342395346e-20
11724771_x_at	FCGR2A	0.00854091	1.91341399015112e-21
11724792_a_at	PGS1	0.0509361	3.08741913462003e-07
11724793_s_at	PGS1	0.0178777	5.25067971118927e-08
11724831_at	STS	0.0503059	4.53538681082672e-09
11724835_s_at	GPR109A /// GPR109B	0.101908	8.35120601450348e-12
11724867_a_at	GAB2	0.0114428	1.49230203655385e-07
11724882_x_at	TUFT1	0.0385368	9.75360489653859e-09
11724900_a_at	GZMB	-0.0441427	1.46914639694267e-10
11725008_a_at	SEPT6	0.0348876	4.02785270795019e-59
11725024_a_at	SOD2	0.0123492	3.10874213043286e-16
11725293_at	USP9Y	-0.134602	2.21916845606424e-101
11725294_at	USP9Y	-0.334126	0
11725295_s_at	USP9Y	-0.285037	2.96141980255422e-276
11725317_s_at	VAPA	0.0101126	3.31116274936199e-11
11725328_a_at	USP9X	0.0257598	2.05362055661719e-08
11725329_a_at	USP9X	0.0173728	1.50108738390072e-20
11725330_a_at	USP9X	0.0460595	7.12439915798095e-14
11725331_a_at	USP9X	0.0334046	1.35174229011474e-11
11725352_a_at	C22orf9	-0.0140807	1.69552645260195e-07
11725368_at	LRG1	0.0116413	7.21107368620055e-12
11725416_at	NKG7	-0.0313728	9.22061046398033e-10
11725418_a_at	LPCAT2	0.0110421	2.72265705458278e-11
11725439_at	HBD	-0.0591944	2.45186918084241e-08
11725440_a_at	LPAR2	0.0120349	7.04754868505289e-11
11725444_at	CCR1	0.0208547	1.02735758922064e-06
11725481_a_at	CD27	0.0237152	2.64502945789027e-08
11725501_at	AHNAK	-0.0210678	3.56646671907691e-07
11725518_at	FRAT2	0.0120267	1.5609940239934e-07
11725530_a_at	DSC2	0.0757592	4.28180787703362e-16
11725531_a_at	DSC2	0.0334426	1.54345971135145e-07
11725532_a_at	DSC2	0.0562115	1.79571825544811e-17
11725611_a_at	TMEM200B	-0.00754875	6.93142961505548e-08
11725645_a_at	WDR13	-0.0284583	3.19152299805929e-08
11725701_a_at	AQP9	0.0226826	1.1146756989019e-19
11725702_a_at	AQP9	0.0169665	1.18333329121796e-13
11725735_a_at	NFYA	0.0173429	1.85346351220289e-09
11725887_at	FAM167B	0.0593453	3.54527165027385e-11
11725897_at	TUBB1	-0.0339282	4.18205484097713e-08
11725951_at	RIOK3	-0.0554412	9.2841233756629e-07
11725952_at	RNF10	-0.0223381	1.42837997705563e-09
11725953_a_at	RNF10	-0.0454516	1.08370107671043e-17
11725954_x_at	RNF10	-0.0297693	4.20485099371357e-15
11725981_at	CCR7	0.0255324	1.31449972829842e-11
11725990_a_at	MARK3	-0.0111597	2.16912296646529e-08
11725998_a_at	FAS	0.0251134	3.60464435999895e-11
11725999_s_at	FAS	0.0518648	2.94167994169688e-07
11726046_s_at	FCGR2B	0.0515047	2.18758643816599e-08
11726060_at	LRRC4	0.0145997	2.91461619011685e-08
11726061_a_at	LRRC4	0.0135454	5.99198231259608e-09
11726070_s_at	MAP4K4	0.0165785	1.75058720074239e-10
11726219_x_at	EPB49	-0.0436567	5.32704056504179e-13
11726254_s_at	CD74	-0.00381907	3.43900627690911e-11
11726255_x_at	CD74	-0.00445491	2.95406121504193e-12
11726291_a_at	LRRC17	0.0279853	1.08285240036859e-07
11726333_s_at	LEF1	0.0251741	3.90074061668235e-11
11726409_a_at	C17orf39	-0.0279089	1.03245614873209e-09
11726410_at	C17orf39	-0.0422436	4.81892704118409e-12
11726421_a_at	APBB1IP	0.00738508	4.8682264414634e-09
11726428_a_at	DCAF6	-0.0369659	2.1599784230832e-08
11726491_at	SLC4A1	-0.0414158	8.40911431447948e-07
11726538_x_at	KANK2	-0.134937	6.89126068038667e-11
11726665_a_at	TLE3	0.00858189	8.85643187992427e-09
11726688_at	CAMP	-0.0539218	2.81694881573226e-07
11726725_a_at	OBFC2A	0.0236632	4.23291626549657e-07
11726726_s_at	OBFC2A	0.0199374	6.92477782472508e-08
11726727_a_at	OBFC2A	0.0196686	9.03261597127848e-14
11726728_a_at	OBFC2A	0.0132589	9.6451666327623e-11
11726741_a_at	OXNAD1	0.0196963	2.21120657288799e-09
11726742_at	OXNAD1	0.0271176	5.26469073574026e-07
11726782_at	C15orf29	0.0291785	4.46269664237267e-07
11726813_a_at	KDM5D	-0.639589	0
11726814_x_at	KDM5D	-0.813095	0
11726862_a_at	FOXO4	-0.0312688	3.58924823412208e-07
11726863_at	FOXO4	-0.0461534	1.46114630417397e-08
11726864_x_at	FOXO4	-0.0449028	1.45720944098102e-07
11726988_s_at	EIF2AK1	-0.0201205	9.35969453279334e-09
11726989_x_at	EIF2AK1	-0.0208218	1.43157099122511e-10
11726991_s_at	EIF2AK1	-0.0290722	2.09026573581507e-09
11726995_at	PINK1	-0.0159722	5.14067032059557e-07
11726996_at	PINK1	-0.0374744	4.42029777270057e-07
11727130_a_at	CPD	0.0167573	1.57347922354915e-11
11727131_at	CPD	0.0179378	4.62872972228462e-07
11727132_at	CPD	0.0255278	2.74887774985675e-07
11727133_at	CPD	0.027178	7.94840403379658e-07
11727257_a_at	JAK3	0.0119269	3.55453185443709e-09
11727277_a_at	TMEM169	0.0302645	8.37758625504931e-09
11727442_at	MPO	-0.127878	8.82194541818376e-30
11727443_at	MPO	-0.0456396	2.31945469635601e-08
11727531_at	PHF20L1	0.0403366	1.52917766341834e-07
11727565_a_at	TNFSF13B	0.021231	4.234105241713e-14
11727572_s_at	KLHL6	0.0262699	2.72321868791836e-07
11727634_x_at	BAT3	-0.0295682	1.69850705037591e-11
11727672_a_at	MICAL2	-0.0344805	2.63105450652956e-19
11727807_at	FECH	-0.0855738	3.01295705788632e-08
11727808_s_at	FECH	-0.0533372	2.62548612768387e-08
11727847_a_at	GNA12	-0.0322385	2.95386916461636e-09
11727848_a_at	GNA12	-0.0477451	2.14712320390402e-09
11727903_a_at	IL13RA1	0.0240469	2.41454972637315e-09
11727904_s_at	IL13RA1	0.0143389	1.41802471318278e-08
11727905_a_at	IL13RA1	0.0120513	3.66660477942658e-08
11728040_x_at	PRDX5	-0.0365132	6.14800612115994e-26
11728050_s_at	FAM126B	0.0291903	6.35082457432284e-10
11728052_s_at	FAM126B	0.0394786	5.51759667277511e-07
11728079_a_at	TBC1D22B	-0.0214412	7.94882034360886e-07
11728125_a_at	GZMH	-0.05169	4.77621428705349e-07
11728189_a_at	CXCR4	0.00808889	1.02609712429646e-06
11728191_x_at	CXCR4	0.00923741	2.54695310210538e-11
11728316_at	CD274	0.0661046	7.92770222589927e-10
11728347_at	ABI3	-0.0202185	1.2253387696827e-12
11728401_at	ATP6V0A2	-0.0196208	5.82996649077839e-07
11728496_a_at	GNRH1	0.0400273	2.44168341206756e-09
11728507_at	LY96	0.0304703	1.6306167240142e-10
11728665_a_at	PCBP2	-0.0172661	6.98266715813858e-11
11728666_s_at	PCBP2	-0.0104602	3.12876982406802e-07
11728667_x_at	PCBP2	-0.0179857	2.06006156853839e-10
11728675_a_at	MED14	0.0153722	8.95847387658372e-10
11728691_a_at	MKRN1	-0.022962	4.02462202183218e-12
11728717_at	CXCL5	0.045717	3.62956167334971e-08
11728719_a_at	LTBP1	-0.0851138	2.94059146265693e-07
11728763_x_at	GAL3ST4	0.0427463	2.62746325524928e-11
11728774_at	CYorf15B	-0.23541	5.0643236170804e-297
11728775_at	CYorf15B	-0.463971	0
11728989_a_at	MSL1	0.0101545	6.86888272675598e-14
11729027_a_at	RNF175	0.0397981	2.39892860505174e-09
11729036_x_at	PRKY	-0.207566	0
11729063_a_at	PDGFA	-0.0511376	1.02548556393588e-06
11729070_a_at	HS2ST1	0.0138895	1.40589155010086e-09
11729084_a_at	ZFY	-0.0627002	8.38558032586406e-27
11729085_a_at	ZFY	-0.0299602	3.38741265948019e-12
11729098_a_at	IL1RAP	0.0303369	6.31860223407773e-14
11729099_a_at	IL1RAP	0.0446531	2.27571345653364e-10
11729141_at	KDM5C	0.22578	2.2682192797624e-224
11729142_a_at	KDM5C	0.0489743	6.00271631883638e-23
11729143_at	KDM5C	0.0744781	6.72681931820364e-46
11729144_x_at	KDM5C	0.0709733	6.25597736997941e-45
11729153_at	CEACAM6	-0.0541375	9.20899156384684e-08
11729180_at	DHRSX	-0.0200059	4.48559492483408e-08
11729248_a_at	RNF24	0.0136564	1.41481421638673e-08
11729336_a_at	ALPL	0.0382721	3.69971082450809e-17
11729337_x_at	ALPL	0.0399522	5.73841233831795e-21
11729344_at	BPI	-0.0943485	2.27711618873897e-17
11729389_a_at	MIER1	0.00751145	2.91888370452285e-08
11729481_s_at	GUK1	-0.0262781	8.9759659267216e-07
11729521_at	CA5B	0.0325774	1.45381626765483e-09
11729522_at	CA5B	0.0508517	9.7612958858756e-61
11729525_x_at	CIZ1	-0.0150971	7.68011691602997e-09
11729632_a_at	CSDA	-0.0310155	7.85579195686604e-10
11729633_x_at	CSDA	-0.0328069	1.73150137732196e-09
11729649_at	PRF1	-0.0224446	1.73869630232251e-10
11729657_a_at	SP110	0.0110935	1.2955261226523e-07
11729658_a_at	SP110	0.00950714	3.27920538308449e-10
11729721_s_at	LILRA6 /// LILRB3	0.0105124	1.37472883382282e-16
11729735_a_at	SPECC1	-0.0276734	4.39506405572174e-09
11729745_a_at	DNAJC17	-0.0233247	1.03743816735375e-06
11729846_a_at	BST1	0.0202583	2.62205950864603e-09
11729970_a_at	SPTB	-0.0318528	1.23669779107085e-08
11729971_at	SPTB	-0.0556677	2.73269578815099e-16
11730005_a_at	SEMA4D	0.00810345	9.8565149320914e-13
11730163_x_at	SLC6A8	-0.0548676	7.20858307724245e-13
11730196_at	RNF187	-0.0449507	7.83441475049852e-21
11730202_a_at	FAM104A	-0.0477016	2.75497869457242e-07
11730203_s_at	FAM104A	-0.0367286	1.75452601837433e-10
11730372_a_at	FYB	0.0101872	3.02626706198004e-09
11730373_a_at	FYB	0.00817097	1.48918878809616e-10
11730422_at	FLVCR1	0.0274897	1.25270095037216e-10
11730428_a_at	AP1B1	-0.0141207	3.16575858339931e-09
11730449_a_at	DHRS12	0.0193478	4.60621393644795e-07
11730457_a_at	AIM2	0.0618486	2.57294300003525e-15
11730458_at	AIM2	0.0518681	1.43173954781676e-09
11730465_at	KCNJ2	0.040048	2.15367573873078e-18
11730466_a_at	KCNJ2	0.032206	1.02471696283986e-17
11730498_s_at	MXI1	-0.0322855	5.8773733772036e-13
11730576_a_at	ALPK1	0.0314224	1.33549828425312e-08
11730633_at	MAK	0.0268792	4.74151384939245e-11
11730757_a_at	IL6ST	0.0319145	6.03251631481701e-11
11730843_a_at	MXI1	-0.0259536	1.25881777879011e-14
11730996_a_at	AMICA1	0.0115906	1.20356689990919e-17
11731053_a_at	FNIP1	0.0167378	7.50203547828199e-07
11731161_at	ITGA2B	-0.0365328	4.78102776219473e-07
11731265_at	KY	0.038168	7.89436064012782e-08
11731407_x_at	IFIT3	0.0601618	2.54048855513068e-09
11731425_at	CXCR2	0.0120028	7.91974763261758e-16
11731443_a_at	ARHGEF12	-0.0658688	2.65900439840096e-15
11731444_a_at	ARHGEF12	-0.0549137	2.11590479245232e-09
11731576_a_at	CTBS	0.0179767	6.29303327832257e-07
11731669_at	GPR65	0.0241775	4.98721316862203e-08
11731722_a_at	ALDH3B1	-0.0191172	4.46201122335492e-11
11731726_a_at	CASP5	0.0628616	9.5000844438263e-10
11731727_x_at	CASP5	0.0735448	6.83229233831645e-12
11731746_at	IPMK	0.0309863	6.10698522339264e-09
11731901_a_at	SESN3	-0.0276056	1.68438173748638e-08
11731917_at	KCNA3	0.0219088	6.3767442997333e-07
11731997_at	TRIM58	-0.0324847	2.11566679468145e-09
11732097_a_at	CDC14A	0.0126021	4.04119781595522e-08
11732119_a_at	USP10	0.0118291	2.55527991396812e-08
11732349_at	LILRA6	0.0158737	3.37093521753904e-07
11732410_a_at	GPER	-0.0910617	8.26935450796204e-65
11732411_x_at	GPER	-0.0297476	9.46954248508696e-17
11732432_a_at	GK	0.0581332	8.44937250819107e-08
11732453_s_at	HGD	-0.0541043	2.17911171967366e-09
11732454_at	KCNJ15	0.0443426	1.36607055875291e-18
11732455_at	KCNJ15	0.027983	5.35066504674759e-24
11732538_at	TBX21	-0.0247779	2.81157492271162e-09
11732546_at	DEFA4	-0.129657	8.86465434205507e-21
11732787_a_at	CYorf15A	-0.425803	0
11732808_a_at	PROK2	0.0474498	1.87346431722001e-21
11732809_a_at	PROK2	0.0234024	2.13508969680125e-29
11732865_a_at	MS4A4A	-0.0227295	2.03044498461031e-07
11732888_at	VENTX	-0.0283395	2.99714685607447e-08
11733003_a_at	CXCR1	0.00787785	1.57569421184607e-08
11733004_s_at	FCGR3A /// FCGR3B	0.0182536	1.80899253046414e-12
11733005_at	FCGR3B	0.0140991	1.00649135537796e-07
11733084_a_at	PALLD	-0.0239649	4.11441743470581e-07
11733149_a_at	DDX58	0.0440284	3.50532485045847e-07
11733187_a_at	IL7R	0.0232677	3.34753142869092e-19
11733256_a_at	KRT78	0.0419265	5.45136229141028e-10
11733394_at	TRPM6	0.0150502	2.3462708541941e-10
11733402_a_at	CLEC7A	0.0164238	3.79998429910755e-10
11733403_x_at	CLEC7A	0.0167367	4.55277285555177e-08
11733509_a_at	LIMK2	0.0334646	2.72583869331474e-08
11733736_a_at	CD2	0.010652	2.04481228952556e-07
11733857_x_at	EGLN1	0.0155222	3.58591312946738e-08
11734034_a_at	FPR2	0.0234339	4.75661063393013e-10
11734051_a_at	TRAT1	0.0435294	1.40065784048342e-07
11734352_a_at	ANK1	-0.0547707	1.28235600273961e-11
11734353_x_at	ANK1	-0.0507227	1.99826390859868e-09
11734478_at	C9orf71	0.0533072	2.91497462026444e-18
11734536_a_at	GP1BA	-0.0374574	6.99775155083956e-07
11734664_x_at	DDX3Y	-0.322513	0
11734665_x_at	DDX3Y	-0.576046	0
11734686_x_at	ZEB1	0.023364	4.56992145074466e-08
11734690_a_at	CYTIP	0.0101095	2.05576274196655e-10
11734693_a_at	NECAB1	0.0486533	1.89080732938777e-08
11734740_a_at	LIMK2	0.0212814	6.29905019002388e-07
11734741_x_at	LIMK2	0.0281369	3.29148988188576e-11
11734742_a_at	LIMK2	0.032608	8.73516375539404e-18
11734791_x_at	SEPT6	0.0295732	7.25649062439469e-50
11734806_a_at	RDH13	0.0277132	5.39157852025045e-13
11734854_a_at	VSIG1	0.0238942	3.80971502247386e-09
11734910_a_at	WDR26	-0.02725	7.47665558406446e-09
11734952_a_at	MBNL3	-0.0471229	4.72844823700371e-09
11734953_at	MBNL3	-0.0536497	6.83076215718675e-10
11735011_at	DYNLL2	-0.0116278	5.36653083381237e-07
11735060_a_at	CD46	0.0107189	2.86935166554147e-07
11735062_at	ITGB3	-0.0592228	1.69283754471006e-08
11735066_at	ITGB3	-0.0614256	6.62397247475489e-08
11735104_x_at	HDLBP	-0.0211281	1.00479989549172e-06
11735105_a_at	CD40LG	0.0314519	3.5372533573442e-11
11735106_at	CD40LG	0.0397493	3.48316244605117e-11
11735177_at	HAL	0.0198889	8.66924664100945e-10
11735183_at	FFAR2	0.0218428	2.16949791833971e-15
11735294_a_at	LRRK2	0.0109616	6.64838629153993e-09
11735295_a_at	LRRK2	0.0254437	5.82399093110296e-09
11735385_s_at	DACT1	0.0686851	3.21541726520261e-16
11735475_at	HBQ1	-0.0477847	4.13064704508285e-10
11735502_a_at	TAPBP	0.021056	2.39600318493843e-11
11735625_a_at	UTY	-0.483584	0
11735626_x_at	UTY	-0.35572	0
11735653_a_at	C1orf93	-0.0400664	4.52028179798579e-15
11735768_x_at	C16orf54	0.008231	1.89949123782426e-08
11735790_x_at	PTPN18	-0.0142083	4.91308802875059e-07
11735792_a_at	THOC5	0.0123267	1.35685507812429e-07
11735843_a_at	CCDC144A	-0.0277232	3.54820004263231e-10
11735845_x_at	CCDC144A	-0.0326561	5.90752573196971e-11
11735911_a_at	WDFY3	0.014295	2.8744162445634e-07
11735945_x_at	UTY	-0.747045	0
11736047_a_at	ANTXR2	0.0205974	2.87232222030169e-11
11736091_s_at	GCA	0.0164334	2.8744022042872e-11
11736092_at	GCA	0.0327868	3.49191282070888e-09
11736181_at	ZNF747	-0.00974678	7.30104418628662e-07
11736207_a_at	PLXNC1	0.0244506	1.39383867708392e-12
11736274_at	TLR2	0.0271246	2.33844507453092e-09
11736338_a_at	TXLNG	0.0379371	3.24680431330441e-09
11736509_x_at	IL6R	0.012588	8.23207613477224e-14
11736519_x_at	CXorf38	0.0394745	3.04884728617305e-18
11736564_at	DOCK5	0.00921665	1.65089373885845e-08
11736567_a_at	LEF1	0.0390488	2.28287884434482e-10
11736568_x_at	LEF1	0.037977	1.10386971938669e-11
11736619_a_at	ALDH5A1	-0.0426212	3.68872950583659e-07
11736668_at	CLEC4E	0.0116099	7.44279141500534e-07
11736761_at	CARD16	0.0346461	1.54166731629248e-09
11736783_s_at	RAB11FIP1	0.0205908	2.78071320641155e-08
11736784_a_at	RAB11FIP1	0.0109514	1.39010850608481e-07
11736926_at	TMSB4Y	-0.0261812	1.99459749398591e-12
11737096_a_at	DSC2	0.0392722	1.0600963415861e-08
11737097_a_at	DSC2	0.0616804	6.47832673675269e-19
11737147_a_at	CLEC7A	0.00818849	8.18059490340847e-07
11737203_a_at	MARCH8	-0.0367886	9.77941360267484e-08
11737204_x_at	MARCH8	-0.0437944	8.85094484310875e-09
11737210_a_at	HDGF	-0.0353794	2.01079510586194e-11
11737211_x_at	HDGF	-0.0309562	3.95280055562954e-12
11737413_at	MICALCL	-0.026584	4.32579920490814e-10
11737606_s_at	ZNF438	0.0356265	1.0864575031591e-11
11737662_a_at	TET2	0.0198016	8.48976387996635e-07
11737746_a_at	GPR56	-0.0416712	1.09441571963453e-09
11737749_a_at	SGK1	0.0112329	8.22402527922404e-07
11737750_s_at	SGK1	0.0111236	1.0767584551367e-07
11737809_at	KCNH7	0.0535308	1.41734800139785e-14
11737851_a_at	KIAA1949	0.00287548	2.74487946215389e-08
11737894_a_at	SLC12A6	0.00976448	5.09127640145882e-18
11737905_a_at	CASC4	0.0138271	9.9051607608596e-09
11738009_a_at	DGKB	-0.0713881	4.60471694847807e-25
11738053_x_at	PLAUR	0.0272002	2.81212586667706e-15
11738435_x_at	CD74	-0.00476775	2.99583955892017e-11
11738474_x_at	SYAP1	0.0367138	1.09051310687148e-16
11738481_x_at	FCAR	0.0145662	8.40187496749239e-13
11738489_at	GPR174	0.0199538	5.15669221706437e-07
11738516_s_at	ZCCHC6	0.0172453	2.70634490125304e-08
11738859_s_at	UBXN6	-0.0662931	4.25047499249965e-09
11738898_a_at	CLEC4C	0.0200839	2.40142424091623e-07
11738931_at	RPS4Y2	-0.0421952	7.27558413269277e-11
11738932_x_at	RPS4Y2	-0.0961745	3.0993776925591e-79
11739002_a_at	HDGF	-0.033958	8.32039557046152e-12
11739042_x_at	LIMK2	0.0359921	2.44149922461866e-10
11739043_a_at	LIMK2	0.0290768	1.44369550734912e-19
11739122_a_at	EPB41	-0.0646405	2.49347168332689e-09
11739140_a_at	FPR2	0.0230848	4.50759284412426e-14
11739154_at	FAM129A	0.0171604	8.83346949327417e-14
11739155_s_at	FAM129A	0.0171576	2.711203922744e-17
11739280_a_at	CXCL16	0.0180585	1.18938918613734e-07
11739317_at	MAP3K2	0.00840178	3.42062749295121e-10
11739338_at	FAM46C	-0.0209993	8.63028414366668e-18
11739339_s_at	FAM46C	-0.0169664	5.31025253238321e-10
11739340_at	FAM46C	-0.0247176	1.60508117200334e-11
11739347_a_at	PIP4K2A	-0.0193586	1.0055328793642e-12
11739348_at	PIP4K2A	-0.0140011	1.99236543995193e-08
11739400_s_at	FBXO7	-0.0299536	6.71379356160265e-09
11739401_a_at	CD74	-0.00616138	8.85765934192972e-10
11739482_x_at	PLAC8	-0.00942229	2.66956139968401e-07
11739521_at	ST8SIA4	0.033615	3.05334715485468e-08
11739523_at	ST8SIA4	0.0223651	1.18190758706474e-14
11739527_a_at	SECTM1	0.017948	3.15137759381407e-07
11739552_a_at	CREB5	0.0324009	1.74420871081141e-33
11739657_a_at	LTB	0.0121861	7.05353432836143e-13
11739743_a_at	MXI1	-0.0233763	2.47887939095086e-14
11739744_x_at	MXI1	-0.0179691	1.05665876203034e-14
11739841_a_at	BCL6	0.0187653	3.86208942766089e-13
11739844_at	UTY	-0.241709	4.78398579812226e-184
11740035_a_at	CARD8	0.0152297	4.84708089738162e-07
11740098_a_at	ANK1	-0.0447407	7.04866442631672e-09
11740213_a_at	TBL1X	0.00544732	1.26199765086078e-07
11740235_at	RAB27B	-0.0534387	2.63300234917303e-10
11740300_x_at	MARCH2	-0.0684655	6.84325061193405e-18
11740304_a_at	KIAA0319	0.0314556	2.38119558499096e-08
11740390_a_at	RBM47	0.0429251	1.2575516112273e-07
11740423_a_at	PRKDC	0.0295013	4.09915704829996e-14
11740465_at	GPR171	0.0383757	6.46929494311916e-23
11740509_a_at	ARHGAP26	0.020455	1.93034147147076e-13
11740559_a_at	NSMAF	0.0178291	4.23772228311521e-09
11740673_a_at	ZFY	-0.0984659	4.02558026569757e-38
11740744_x_at	TPM2	0.0321888	1.145125455546e-10
11740755_a_at	LYNX1	-0.0334052	3.28986141642266e-07
11740861_x_at	SNX17	-0.0141897	6.22973622880488e-07
11740932_a_at	CSF3R	0.00657075	1.81056837790483e-07
11740994_a_at	GLUL	0.0389939	8.16299241422215e-09
11740995_x_at	GLUL	0.032073	2.7605453192122e-09
11741071_a_at	ANK1	-0.053925	3.0664501621452e-11
11741153_a_at	NCF2	0.0063901	6.78858986283566e-07
11741211_x_at	HSPA8	0.00246405	7.80348510346906e-07
11741305_a_at	MARCH8	-0.0360888	2.10988475229225e-07
11741343_a_at	EPB49	-0.07594	4.28566523561179e-12
11741344_x_at	EPB49	-0.0486356	3.71783944827954e-14
11741367_a_at	SDCBP	0.0179632	1.01705000763031e-06
11741449_s_at	CD99	-0.0255435	6.31178305728184e-39
11741483_a_at	CACNB4	-0.0294284	5.71235644255013e-07
11741517_s_at	FCGR2B	0.0437503	5.25976438846515e-09
11741535_a_at	TMEM2	0.00607914	3.10481697359065e-07
11741536_x_at	TMEM2	0.00793881	6.07150569087674e-10
11741562_a_at	MME	0.0144511	1.66342603467431e-14
11741636_at	OR2W3	-0.0592394	8.79449679101292e-11
11741640_a_at	ZFX	0.0973371	1.41699698698281e-21
11741641_a_at	ZFX	0.092307	3.55406458652527e-78
11741643_x_at	ZFX	0.0856165	2.77840488802344e-60
11741704_x_at	HIST1H2BC	-0.0212568	5.46752474845403e-11
11741720_s_at	ADAR	0.00872906	5.82215544172639e-09
11741768_a_at	VNN2	0.0192121	6.31678402285258e-19
11741899_s_at	FCGR2B	0.0463612	2.17452467061635e-08
11741959_x_at	IL6R	0.00859276	2.2669179727732e-11
11741981_x_at	CLEC7A	0.0117384	7.7860840569336e-07
11742219_a_at	CD46	0.0100134	4.50593204421154e-12
11742220_x_at	CD46	0.0105344	4.23230082909366e-12
11742309_x_at	TPM1	-0.0295575	2.97752268174178e-07
11742685_a_at	LAMP2	0.0160425	3.43834780581419e-10
11742710_a_at	SRGN	0.000407874	1.33427231806707e-08
11742818_a_at	PLAUR	0.0216691	4.96119795620584e-07
11742819_at	PLAUR	0.0263794	5.70547952526592e-10
11742871_a_at	PIK3IP1	0.0206394	9.98266817570342e-07
11742872_s_at	PIK3IP1	0.0284644	3.26700020535644e-10
11742911_at	IGSF6	0.00588965	3.38309919092773e-09
11742938_at	ASCL2	-0.0284779	5.63001007576932e-11
11743010_at	NFIL3	0.017757	2.08671246742517e-07
11743038_at	CRTAP	-0.0166348	4.20272998478403e-07
11743046_a_at	FLOT1	0.00778604	9.31023385537829e-10
11743047_x_at	FLOT1	0.00887349	7.5948371600066e-11
11743062_a_at	PLAUR	0.0261399	3.58905848451109e-11
11743063_x_at	PLAUR	0.0295574	2.71151198999156e-11
11743077_s_at	CEBPB	0.00873802	3.53481082438013e-07
11743085_a_at	KDM6A	0.10772	4.33927982329866e-78
11743093_a_at	LIN7A	0.00621689	1.74370410439691e-07
11743110_at	NAMPT	0.0375408	5.4970716330974e-15
11743116_s_at	KPNB1	0.00896805	9.68880411842966e-09
11743129_at	SORL1	0.0125825	4.16111337727539e-09
11743130_a_at	SORL1	0.0110576	6.2924829208318e-20
11743133_a_at	FKBP8	-0.0600547	3.1287334363443e-08
11743134_x_at	FKBP8	-0.0624135	8.68431216628953e-10
11743153_at	C16orf72	0.0195546	2.81339784406126e-07
11743154_at	C16orf72	0.0254488	4.95471081434932e-09
11743162_a_at	CTSE	0.0276299	6.2924588646841e-07
11743232_a_at	MLLT4	-0.0496153	1.02239308432641e-11
11743252_a_at	CALD1	-0.0515528	3.35729986578285e-09
11743280_a_at	WNK1	-0.0104915	9.4728001990482e-10
11743281_a_at	WNK1	-0.0111285	3.09443437729043e-14
11743286_at	DTX4	-0.0562587	1.32917137279896e-09
11743439_at	SORCS2	0.094424	3.24337129177581e-65
11743459_x_at	HDLBP	-0.0229948	8.6002030287286e-07
11743469_a_at	WDFY3	0.0270504	6.60267171002218e-07
11743470_a_at	WDFY3	0.0406186	6.50454162455781e-14
11743471_a_at	WDFY3	0.0286639	4.32678061503273e-11
11743475_a_at	ITGAX	0.00842561	1.73432520587629e-08
11743507_a_at	ARHGAP26	0.0170105	4.0437753191823e-12
11743508_a_at	ARHGAP26	0.0169913	6.38898180169783e-11
11743636_at	TNFAIP6	0.0694741	4.88041263060708e-16
11743649_a_at	DCAF6	-0.0471474	1.43323955796823e-08
11743673_at	KDM6B	0.0120942	1.42258026244054e-10
11743674_x_at	KDM6B	0.0132028	2.51258622782709e-12
11743677_at	P2RY8	-0.00640669	1.26967989522326e-08
11743766_a_at	CUL4A	-0.0077281	7.80864028994993e-07
11743813_a_at	EVI2B	0.000744578	1.99261924546546e-07
11743903_a_at	CD46	0.0105895	1.10540797744653e-09
11743911_a_at	PLSCR1	0.0409363	2.19181420831675e-08
11744146_x_at	RBM3	-0.0258893	1.06841837299937e-19
11744215_at	RNF149	0.017508	4.5495482649257e-11
11744424_a_at	KRT23	0.0337751	8.73276918877294e-15
11744427_a_at	SYAP1	0.0316203	7.02919551933693e-09
11744428_x_at	SYAP1	0.031715	1.17827906723339e-13
11744434_a_at	PARP9	0.0450968	6.50946199081349e-08
11744441_a_at	BASP1	0.017041	1.02196533976523e-16
11744444_a_at	NDUFB10	-0.0131276	4.89187019224588e-10
11744473_x_at	BAT3	-0.0295171	3.06013983641191e-10
11744559_a_at	SLC25A37	-0.0124722	5.54203622237037e-07
11744594_a_at	SEPT6	0.0574314	2.39255440827319e-61
11744638_at	C7orf54	0.0268754	4.22245346346188e-10
11744747_a_at	FGFR1OP2	-0.0360179	2.87318733487218e-09
11744748_x_at	FGFR1OP2	-0.0375359	1.90291496098478e-07
11744860_at	LOC100287290	0.0380004	2.39326590534061e-13
11744914_s_at	EID1	-0.0101193	4.06553733259833e-12
11744945_a_at	NLGN4Y	-0.0764323	1.29295554856421e-30
11744965_x_at	TMCC2	-0.031779	8.01726797487039e-08
11745012_a_at	KDM5D	-0.610617	0
11745029_a_at	NKRF	0.0559882	1.48760988853665e-24
11745174_a_at	ATF6	0.0107089	4.48008162102496e-08
11745175_a_at	MKRN1	-0.0231824	6.36834008105081e-13
11745230_a_at	C3orf23	0.0370275	4.10883895850788e-11
11745268_a_at	TNS1	-0.0453735	2.63295217886284e-07
11745293_x_at	PTPN23	-0.0205669	1.45455626589299e-07
11745674_a_at	AKAP5	-0.0224073	9.03044559342847e-07
11745691_a_at	SEMA4D	0.0217561	9.83275285212698e-09
11745710_a_at	CD274	0.0565244	2.39268435783556e-11
11745751_a_at	MSL1	0.0248183	6.39227849603762e-15
11745752_a_at	MSL1	0.0133189	1.25708003830533e-13
11745809_s_at	KIAA0040	0.0112873	3.34498435300551e-07
11745810_a_at	KIAA0040	0.012189	6.50793444161856e-10
11745818_x_at	H1F0	-0.0388353	8.67014060884163e-11
11745836_x_at	DYSF	0.0101217	3.48639768217106e-11
11745879_a_at	TMEM66	0.010619	4.32061108391991e-11
11745949_x_at	CHEK1	0.0424989	4.2285662232309e-10
11745958_a_at	CD99	-0.0360022	2.95212743279988e-27
11745971_s_at	EIF3B	-0.0103976	2.76278108860954e-12
11746002_a_at	CASP4	0.0260805	5.95342427593066e-09
11746055_a_at	CARD8	0.0178119	1.65574022941489e-07
11746074_a_at	OXNAD1	0.0244414	8.48937539098974e-08
11746161_s_at	FBXL5	0.00455787	8.7039508749357e-09
11746216_x_at	FKBP8	-0.0731997	1.11394688672939e-11
11746263_a_at	FECH	-0.0510477	6.2779185643307e-13
11746269_a_at	ABHD3	0.0266736	6.21276865657888e-08
11746300_x_at	CFLAR	0.00786143	2.71185717773641e-08
11746356_a_at	VNN2	0.0116297	1.44689976212365e-15
11746365_a_at	EPB41	-0.0159431	1.76567215215073e-11
11746366_x_at	EPB41	-0.0171724	1.82773529172842e-10
11746384_s_at	RICTOR	0.0132354	2.23029863438177e-09
11746419_x_at	SNX17	-0.0141779	4.50408472426679e-08
11746470_a_at	MAP4K4	0.0236575	3.39935909706166e-09
11746493_a_at	PIP4K2A	-0.011644	5.30047308800025e-16
11746494_x_at	PIP4K2A	-0.0126759	1.30947374006339e-15
11746523_x_at	FOXO3	-0.0176967	6.38296131223108e-08
11746554_a_at	SPARC	-0.0563513	1.37172628869827e-10
11746555_x_at	SPARC	-0.0599883	2.98595747933169e-10
11746561_a_at	ZFP36L1	0.0126897	3.21100162547666e-15
11746562_x_at	ZFP36L1	0.0119269	4.38726368975946e-15
11746565_a_at	CHSY1	0.0217433	9.5974772326844e-07
11746626_a_at	HAGH	-0.0353304	2.2274318988145e-12
11746635_a_at	LEF1	0.0367299	1.77335723086168e-08
11746636_a_at	LEF1	0.0249334	5.50564011454534e-07
11746692_a_at	BAZ1A	0.0188703	4.29126848538263e-10
11746740_a_at	CTTN	-0.0489935	4.21642638610235e-09
11746784_a_at	C9orf84	0.0748083	2.8537687263767e-15
11746790_a_at	BECN1	-0.00699818	1.21016416251145e-08
11746897_a_at	CRTAP	-0.0128082	4.68087872681773e-07
11747010_a_at	VSIG4	0.0555203	1.45579477442875e-10
11747086_a_at	GCA	0.0203816	9.8163711188112e-17
11747154_a_at	FXYD6	-0.0214184	4.03590498395314e-07
11747156_x_at	FXYD6	-0.031693	1.56668445735474e-10
11747185_x_at	ANK1	-0.044606	2.48922376412454e-09
11747193_a_at	ZNF185	-0.0735875	3.81232199594008e-07
11747295_a_at	PRF1	-0.0410104	4.11681266279797e-08
11747514_a_at	GABARAPL2	-0.0207588	1.1914439008099e-07
11747518_a_at	TLR4	0.00155473	1.86212612987214e-07
11747534_a_at	RSU1	-0.0241912	1.28065681290461e-07
11747548_a_at	PICALM	0.00191953	6.56013255972841e-08
11747549_x_at	PICALM	0.00238122	8.01003957852227e-08
11747640_a_at	TDP2	0.0430944	9.87548742291487e-16
11747660_a_at	EPB49	-0.103142	2.65296737489605e-10
11747661_x_at	EPB49	-0.0783117	3.35172001729987e-14
11747693_a_at	MME	0.0153476	4.86389258836186e-09
11747703_x_at	CARD8	0.0182435	2.34924643091127e-07
11747851_a_at	GPS2	-0.0271916	8.03667135693609e-10
11747870_a_at	MLLT3	0.0300413	1.16237074446505e-08
11747878_a_at	STX3	0.0238917	1.18008252432853e-08
11747931_a_at	LEF1	0.0241205	1.09508105406602e-07
11747932_x_at	LEF1	0.0281068	1.11823815054246e-09
11747936_a_at	DYSF	0.0097189	1.96684321477973e-09
11747956_a_at	FAM117A	-0.0183471	4.50742572793678e-07
11748031_a_at	ALPL	0.042667	5.17975958586268e-21
11748032_x_at	ALPL	0.0398605	8.2992020207742e-21
11748082_x_at	FLOT1	0.00751642	1.42699687595353e-09
11748126_a_at	TIMP2	0.0112292	1.388686169493e-07
11748139_a_at	RNF14	-0.0386727	1.00627373271686e-08
11748360_s_at	RAD23A	-0.02487	1.10288480309859e-31
11748416_a_at	DCAF6	-0.0305413	6.69500572873357e-07
11748424_x_at	DDX3Y	-0.297731	0
11748454_a_at	HDHD1	0.0516238	1.17098736823738e-29
11748497_s_at	GCA	0.0161424	8.7089554968261e-11
11748529_x_at	CASP4	0.0228337	9.00724487242932e-16
11748587_a_at	AFF1	0.0139908	1.7272578644883e-07
11748596_a_at	KLHL2	0.0180926	6.98811820748231e-08
11748629_a_at	IFRD1	0.016664	2.84468386440165e-07
11748689_a_at	GNA13	0.00561862	1.29673384649135e-07
11748811_a_at	AP2A1	-0.0614169	3.2820934064036e-07
11748858_a_at	C19orf62	-0.0877956	1.77035587356907e-14
11748910_a_at	SOD2	0.0117711	5.927650171279e-12
11748960_a_at	DDX3X	0.0496676	1.12873590811516e-57
11749013_x_at	ZBED1	-0.0544037	4.78591953562172e-12
11749055_a_at	MRVI1	0.0282797	9.51268401830964e-08
11749061_x_at	STOM	-0.0218348	8.17428912138102e-09
11749091_a_at	KDM6A	0.126028	2.26009621830844e-78
11749154_a_at	MAP7D2	0.050277	2.50148209303045e-16
11749216_a_at	HAVCR1	0.0668457	1.41895518313881e-13
11749232_a_at	ZCCHC6	0.0132201	9.48000842959837e-11
11749252_a_at	STOM	-0.022585	3.15841760028007e-10
11749383_a_at	BCORP1	-0.212826	2.1307480735414e-184
11749587_x_at	FCGR2A	0.0145101	2.42952006723272e-16
11749608_a_at	RNF11	-0.0741453	3.84912243846353e-08
11749825_a_at	SEPT6	0.0443435	9.41357296702489e-57
11749827_a_at	CYBB	-0.0110179	5.03678441163772e-08
11749841_x_at	DDX3Y	-0.47336	0
11749846_x_at	AP2M1	-0.0295465	4.32444976671912e-07
11749856_a_at	ANTXR2	0.0187576	4.68479103088568e-11
11749889_a_at	SYAP1	0.0328896	2.17483712093809e-09
11749890_x_at	SYAP1	0.0417015	7.112751421365e-13
11749906_a_at	AQP9	0.0193975	7.97852831119276e-20
11749937_x_at	ZFP36L1	0.0124937	5.60728715713733e-13
11750000_a_at	CLEC7A	0.0170142	5.96931645568581e-10
11750001_x_at	CLEC7A	0.0148164	5.06044911688877e-10
11750016_a_at	MXD1	0.0101227	1.04524658393509e-14
11750017_a_at	STX3	0.0132415	1.03141637370629e-07
11750130_a_at	MRVI1	0.0291862	6.87023842391012e-08
11750163_a_at	NLRP2	0.0337113	3.61785163287916e-08
11750177_x_at	CEACAM8	-0.06844	1.71434504378516e-13
11750185_a_at	FLJ36031	0.0255	9.24110092184648e-08
11750232_a_at	GGTA1	-0.0233698	2.20063848992533e-10
11750299_a_at	IL13RA1	0.0244957	9.10983556469024e-10
11750311_a_at	GRM4	-0.0505731	6.2287537726133e-14
11750415_x_at	TUBB2C	-0.0152179	1.30715861089006e-07
11750559_x_at	NIN	0.00734639	9.45233858225063e-07
11750580_x_at	ARHGEF12	-0.0475134	4.52642177673146e-14
11750700_a_at	ACSL1	0.0291812	6.51941097662614e-17
11750713_a_at	GRM4	-0.0544697	2.54567501030967e-15
11750716_a_at	RBM47	0.0254528	4.34399588656749e-13
11750720_s_at	GK	0.0259737	6.40268614456301e-17
11750736_a_at	STEAP4	0.0252441	1.0570657914402e-09
11750749_a_at	BCL6	0.0188718	2.10143594253475e-12
11750750_a_at	DDX3X	0.0442261	1.90778878600369e-52
11750751_x_at	DDX3X	0.0405584	1.99863576362275e-79
11750802_x_at	LIMK2	0.0478207	6.42219783938675e-11
11750873_a_at	RAB11FIP1	0.0118187	9.61805086278908e-10
11750879_a_at	CREB5	0.0382982	7.16832335605057e-32
11750919_a_at	ALPL	0.0532023	8.86461004542297e-14
11750994_a_at	SYAP1	0.0373514	1.33204247764833e-07
11750995_x_at	SYAP1	0.0456084	2.54177507667838e-12
11751042_a_at	F5	0.0247384	5.2033067920735e-11
11751096_a_at	SNX10	0.0118344	7.42343213332044e-09
11751102_x_at	TCF7L2	-0.0465778	2.635854901204e-07
11751103_at	TTTY10	-0.109698	9.5412789434081e-83
11751130_s_at	NRBF2	0.0147577	2.59521001627154e-16
11751242_s_at	FCGR2A /// FCGR2C	0.00916357	1.32381734112474e-16
11751245_x_at	CNN2	0.0083531	1.05083844579678e-06
11751323_a_at	CXCR1	0.0108236	2.76813676924927e-08
11751335_a_at	MKRN1	-0.0569625	1.51983216247896e-10
11751336_x_at	MKRN1	-0.0432555	7.64299599736212e-16
11751354_a_at	HDHD1	0.0622203	3.0318528596031e-31
11751356_s_at	SDCBP	0.00667233	1.59703751229645e-07
11751393_a_at	PIK3IP1	0.0202263	5.87835496506465e-08
11751448_a_at	DDB1 /// LOC100290337	-0.0316262	2.34829840876079e-07
11751532_x_at	CD46	0.00925359	9.48182098695193e-14
11751549_a_at	CD46	0.0133893	1.72228348378956e-11
11751550_x_at	CD46	0.0120212	4.88410650847479e-10
11751565_a_at	RASSF3	0.00631312	2.67631388160478e-07
11751628_a_at	TMEM140	0.0296068	2.34828967158991e-09
11751647_a_at	IL7R	0.0238757	1.1274988332046e-16
11751651_s_at	PLSCR1	0.0413536	1.25840494684925e-07
11751655_a_at	OAZ1	-0.0553674	1.07093340370293e-16
11751711_s_at	SLC48A1	-0.0439387	2.09153546438939e-21
11751747_a_at	ERG	-0.0936221	7.44091498770718e-09
11751821_a_at	CYBB	-0.0127585	9.29066666248822e-07
11751896_a_at	COL12A1	0.0512997	3.79356809704244e-08
11751931_x_at	KDM5C	0.0499167	4.53684011397664e-18
11752003_a_at	IQGAP1	0.00841839	7.04967662465247e-09
11752135_a_at	DENND5A	0.0140587	2.11799909341913e-08
11752159_a_at	HDLBP	-0.0130569	2.89711956042248e-07
11752165_s_at	LOC652797 /// PKM2	-0.00763506	5.3493632306035e-07
11752166_x_at	PKM2	-0.0127291	1.57777285544538e-07
11752273_a_at	CSF1R	-0.0142204	2.22294825712807e-07
11752296_x_at	DDX3X	0.0316773	1.01117467657466e-114
11752327_a_at	ZNF238	0.0221377	7.92520447540895e-07
11752428_x_at	CFLAR	0.00707722	2.19798397653343e-07
11752632_a_at	SMC1A	0.0323699	1.36588869554159e-45
11752664_a_at	S1PR5	-0.0231954	7.83352846550736e-07
11752692_x_at	NRBF2	0.0277109	2.46728897760274e-11
11752737_a_at	CLEC7A	0.0180268	3.74742429409759e-07
11752815_x_at	TMEM66	0.00990603	2.07463591789632e-08
11753079_a_at	DPF2	-0.026065	1.75028344402525e-13
11753175_a_at	ADIPOR1	-0.021664	1.64600076302668e-08
11753226_s_at	WASF2	-0.0131855	2.76526123902155e-08
11753236_a_at	GPER	-0.0271086	2.69333830380791e-10
11753246_a_at	DDX43	-0.0425702	2.13627557270066e-08
11753287_a_at	TECPR2	0.016998	8.08807580201203e-09
11753334_x_at	BAG1	-0.0353354	5.09013194803116e-16
11753343_a_at	CASP5	0.0686619	4.14523139598861e-09
11753368_a_at	OAZ1	-0.0553638	2.1111055543573e-18
11753520_s_at	EPHB1	0.0322508	2.82215576312505e-07
11753600_x_at	H1F0	-0.041039	3.81804684093264e-09
11753601_x_at	HPGD	0.0269502	1.77556633331393e-07
11753638_s_at	VCX2	-0.0080034	9.69162767536041e-08
11753665_x_at	EGLN1	0.0154926	4.59075009332746e-13
11753814_a_at	IL2RG	0.00934127	1.24079347348855e-08
11753821_x_at	OAZ1	-0.0709679	1.21378417465482e-11
11753879_x_at	IL6ST	0.0263484	6.06600896031821e-09
11753882_a_at	IL2RG	0.00865529	6.62686411592109e-09
11753883_x_at	IL2RG	0.00840598	5.31914790714127e-08
11753886_a_at	IL6ST	0.0242438	5.02653649484443e-08
11753894_a_at	C2orf24	-0.0166294	1.00048313353971e-08
11753929_x_at	ST3GAL2	0.00940209	2.22164703337654e-09
11753943_x_at	MICAL2	-0.045076	1.07352988487986e-18
11753946_x_at	PCBP2	-0.00830309	9.00901760501643e-08
11753961_a_at	IGF2R	0.00184297	1.88341006635272e-07
11754019_x_at	CD99	-0.0420305	1.04595034497024e-22
11754058_a_at	SPARC	-0.0609463	6.2731848491827e-09
11754059_x_at	SPARC	-0.0511341	8.67470884342669e-07
11754061_x_at	IFITM2	0.00829351	2.55173737318451e-14
11754086_x_at	VAPA	0.0103057	1.46480170995802e-07
11754087_a_at	CTNND1	-0.0184655	1.0226880288917e-08
11754098_a_at	EIF2C2	-0.0269406	6.89467912684345e-07
11754126_x_at	CFLAR	0.00775174	6.90496220123237e-07
11754133_a_at	INPP4B	0.0190352	1.80650416534344e-09
11754141_x_at	FXYD6	-0.0366853	2.85854706456793e-07
11754143_x_at	EIF1	-0.0048661	1.86013355560171e-14
11754182_x_at	IL2RG	0.00905738	1.48971907874035e-10
11754187_s_at	EIF2AK1	-0.0285988	3.90007029470818e-08
11754188_s_at	EIF2AK1	-0.0417538	2.8182458193788e-09
11754194_s_at	XIST	0.954509	0
11754195_s_at	XIST	1.54048	0
11754196_s_at	XIST	1.16367	0
11754245_x_at	SDCBP	0.00570472	9.81697123194843e-09
11754275_s_at	ST6GALNAC4	-0.029035	9.5240887018311e-07
11754297_s_at	TNFRSF1A	0.00661071	8.58292651875653e-08
11754379_at	PARP9	0.0339536	3.74290897328346e-07
11754395_a_at	BRD4	-0.0151374	9.72559862932985e-12
11754396_a_at	MLLT3	0.0451291	2.37869500609944e-09
11754508_a_at	COG1	-0.0232834	1.26800143986895e-10
11754580_s_at	CCDC92	-0.0187079	5.77394438315138e-07
11754589_a_at	XPO6	0.00995921	3.02757057425705e-14
11754601_s_at	SPON2	-0.0423354	1.02307230969813e-14
11754618_a_at	SNX27	0.0099946	1.09300561288177e-12
11754623_x_at	CHPT1	-0.0229666	3.70194467751467e-10
11754644_x_at	CNN2	0.00362491	2.88910568521895e-07
11754649_s_at	ITK	0.0261258	1.88565081572916e-07
11754728_a_at	MAL	0.0168264	2.54572922582785e-07
11754751_x_at	BAG1	-0.0455539	1.15646561188041e-13
11754758_a_at	MKRN1	-0.0441303	3.616054111494e-12
11754833_a_at	TLR2	0.0114874	3.88016804637039e-10
11754990_a_at	EPB41	-0.0115362	2.98784481088074e-08
11755070_a_at	CARD8	0.0162162	1.0251212364362e-11
11755072_a_at	ICAM3	0.00256452	5.68031256917379e-07
11755162_x_at	ZNF620	0.0396438	5.3467226620963e-07
11755190_a_at	POLR1D	-0.0123894	2.03383646124291e-08
11755227_x_at	ANK1	-0.0426811	4.56866319984198e-07
11755279_x_at	HLA-DPB1	-0.0173858	8.28077402071184e-08
11755369_a_at	KDM5D	-0.469075	0
11755481_a_at	HELB	0.0200846	1.93381357638575e-07
11755523_a_at	RBM47	0.0199493	9.04022167679384e-15
11755552_a_at	C14orf45	-0.0434472	5.51064982159253e-10
11755648_a_at	MICAL2	-0.0364974	3.20159590513077e-14
11755697_a_at	LGR6	-0.0393429	1.9328805020651e-11
11755715_x_at	CD46	0.0105216	8.1669689578877e-14
11755776_a_at	C9orf84	0.0850937	8.74022748113508e-21
11755804_a_at	SEMA4D	0.0199995	5.18026695627947e-12
11755819_a_at	DDX58	0.0370923	7.69436952928902e-08
11755860_a_at	MME	0.0289881	1.95456246112013e-11
11755895_a_at	FAM129A	0.0173929	3.94724787648386e-13
11755995_x_at	OAZ1	-0.0203588	7.13107360925012e-24
11755996_s_at	LTF	-0.103319	3.13754633598542e-07
11756011_a_at	PTPRJ	0.00993142	1.90840268525314e-15
11756087_a_at	AMFR	-0.0269079	1.571051013969e-07
11756104_a_at	SMC1A	0.0399351	3.73475133769693e-38
11756122_s_at	MLLT4	-0.046182	1.14403654308063e-10
11756153_x_at	SERF2	-0.04565	2.22702422757733e-14
11756169_x_at	OAZ1	-0.00953171	6.41240593089503e-21
11756170_a_at	CXorf38	0.0427006	5.1962031523117e-35
11756205_x_at	DCAF6	-0.0443124	1.08151698907245e-09
11756306_a_at	PARP9	0.0397314	8.70199832098625e-10
11756312_a_at	SERPINF1	0.0260989	2.00117485122247e-07
11756330_a_at	DDX58	0.0313013	8.98739318141516e-07
11756334_x_at	ANXA3	0.0691778	6.62244981243619e-12
11756371_a_at	VSIG4	0.196829	9.75025107654587e-100
11756377_s_at	DOK4	0.0376259	7.41574490990318e-14
11756401_x_at	FAM49B	0.00112733	3.36226052777091e-07
11756406_x_at	ADM	0.0838382	3.8685850974925e-35
11756433_a_at	MSL1	0.0211801	3.41158305491991e-07
11756441_x_at	CSF3R	0.00510085	3.32007904564701e-08
11756445_x_at	C19orf22	-0.0176322	8.91509799126805e-10
11756547_a_at	CLU	-0.0435288	2.08415517952657e-08
11756587_a_at	PTGDS	-0.0400189	1.03136490220442e-06
11756645_x_at	CXCL16	0.0146112	1.54324566231151e-10
11756706_a_at	DPP4	0.0201355	8.47654861676016e-08
11756766_x_at	CD74	-0.00492463	1.42834408182051e-12
11756793_a_at	VNN2	0.0182195	1.50493945536735e-10
11756820_a_at	IFIT1	0.0726871	7.75225606279729e-07
11756827_a_at	RTN1	-0.0208304	3.53811282700659e-10
11756839_x_at	ZC3HAV1	0.0217702	6.54231522510637e-07
11756846_a_at	PRAM1	-0.0182131	4.62657711161879e-09
11756847_a_at	CX3CR1	-0.0300204	3.48479982826767e-12
11756863_a_at	DDX3Y	-0.584663	0
11756867_a_at	TNFSF13B	0.0237459	1.76593184141148e-13
11756871_x_at	SNX10	0.013112	7.30862720797259e-08
11757037_s_at	H3F3B	0.00848507	4.52017385816445e-10
11757038_x_at	H3F3B	0.00739011	1.70830833619484e-13
11757110_a_at	LOC100129827	0.016134	1.47815518732913e-08
11757190_s_at	LITAF	0.0080709	8.63403393452534e-10
11757233_at	TSIX	0.784635	0
11757259_x_at	SCARNA9L	0.101408	2.42963434268673e-58
11757288_s_at	CST3	-0.0131082	2.57032068917874e-09
11757295_x_at	PSMA6	-0.0500188	3.72266176135975e-43
11757316_a_at	FLOT1	0.00792405	1.69786677838826e-10
11757399_s_at	PRKDC	0.0204598	1.39924415334474e-08
11757436_x_at	IFITM2	0.00694087	2.96076340056056e-18
11757441_s_at	SRRD	-0.0461762	6.02828322831727e-13
11757450_s_at	MSL1	0.0128496	6.39868629111335e-12
11757511_x_at	HLA-DPA1	-0.0164111	1.70617243524612e-08
11757532_s_at	RBM47	0.0289203	1.93088061752002e-10
11757537_x_at	RAD23A	-0.0261403	1.32115933211951e-28
11757582_s_at	USP9X	0.0223972	1.63943136923543e-12
11757594_a_at	PDAP1	-0.00672418	5.36523775352099e-08
11757632_s_at	LIMK2	0.0184018	1.69282350970655e-14
11757634_a_at	LCN2	-0.0919068	4.44521485114973e-16
11757641_x_at	PFDN5	-0.0208665	2.49313962781309e-07
11757664_s_at	MKRN1	-0.0153685	2.16589944025361e-15
11757677_x_at	UBE2F	-0.0447063	5.02781641593311e-11
11757694_s_at	EIF4E3	0.00757923	2.51924591519529e-09
11757702_s_at	DSC2	0.0507097	5.73945441644875e-18
11757704_x_at	WDR13	-0.0267861	1.06314623712666e-09
11757733_s_at	XIST	1.30008	0
11757740_x_at	CTDNEP1	-0.0171375	2.32452120479656e-09
11757763_s_at	IGF2BP2	-0.058101	1.26115453925201e-10
11757780_x_at	RPS4X	0.0343147	2.94317748186988e-129
11757798_s_at	MAFB	-0.022989	2.05839190447495e-07
11757801_x_at	HLA-DPB1	-0.00865741	1.61026058981006e-08
11757804_x_at	CIZ1	-0.0162407	1.5702295184802e-08
11757816_s_at	MARCKS	0.0210956	1.98973304422164e-18
11757817_s_at	BASP1	0.014074	2.63032347110239e-22
11757857_s_at	XIST	0.644693	0
11757858_s_at	EIF2S3	0.030415	4.45036941141911e-36
11757868_a_at	PIK3IP1	0.0169863	1.72440973121142e-07
11757896_s_at	C1orf63	0.0290463	1.23655551441111e-07
11757910_x_at	EIF2S3	0.0423022	1.22754695384429e-114
11757924_s_at	SIPA1L2	0.0371274	2.25502280064333e-09
11757931_s_at	C22orf9	-0.0157568	3.72477479834674e-07
11757933_s_at	BTG2	0.00748347	1.59023386767113e-07
11757934_at	C12orf35	0.0211504	3.35140544101351e-09
11757935_x_at	C12orf35	0.0222897	4.19512709163374e-09
11757950_s_at	CHSY1	0.0199423	5.79114606606032e-09
11757954_s_at	AGAP1	-0.0549062	3.01352124233953e-11
11758021_s_at	DDX3X	0.0373094	7.49704620457531e-14
11758095_s_at	FPR1	0.00792624	5.23643501198049e-12
11758205_x_at	CAPNS1	-0.0186087	9.57990769846172e-15
11758215_s_at	TLE3	0.00342615	1.01063772606948e-06
11758230_s_at	NFIA	-0.0453345	1.49736045197983e-10
11758295_at	CAPNS1	-0.0153396	1.05207730601385e-21
11758338_s_at	CRISPLD2	0.0230342	6.70791183706939e-07
11758344_s_at	SDCBP	0.00830905	6.10133572152958e-08
11758500_s_at	TMEM140	0.018514	1.58710565472839e-10
11758537_s_at	TRIM25	0.0174569	9.95485996802085e-08
11758542_x_at	ZRSR2	0.0503155	7.08070283751739e-76
11758557_s_at	ZFP36L1	0.0233021	2.5740593900561e-07
11758621_s_at	FAM134A	-0.0265706	1.98839088729517e-11
11758685_s_at	CEACAM8	-0.141068	3.61184514627186e-18
11758772_x_at	HLA-DPB1	-0.00646084	1.9195590582496e-07
11758872_at	CDC37L1	0.0218386	6.45403060133605e-08
11758897_at	APOBEC3C	-0.0120703	1.17252587200292e-09
11758898_x_at	APOBEC3C	-0.0128414	7.48722039957661e-09
11758924_x_at	SOD2	0.0132732	5.41268675273161e-10
11759038_at	IL6ST	0.0278109	5.29225977289482e-07
11759094_a_at	GNAQ	0.00702261	9.27297518884552e-09
11759184_at	PLXNC1	0.0182427	2.2032785580094e-13
11759193_a_at	TXLNG	0.0502265	9.83569381472666e-11
11759194_a_at	TXLNG	0.0625223	1.67202036688301e-35
11759258_at	HIST2H2AC	-0.0179419	2.44659180080656e-08
11759281_at	SERINC5	0.024271	1.52302223481107e-10
11759320_at	MPZL3	0.0126683	1.47209623361476e-08
11759322_at	BCL6	0.0311957	2.40911095890778e-17
11759525_at	GADD45B	0.0187563	9.20289434546377e-07
11759549_a_at	MICAL2	-0.0421839	9.40990965655221e-22
11759616_at	VASH1	-0.0380765	6.94270414518116e-08
11759761_x_at	EID1	-0.00941082	1.11941552895861e-08
11759789_x_at	NLGN4Y	-0.0467566	1.21551395388695e-17
11759807_a_at	CYorf15A	-0.421386	0
11759857_at	LOC554223	-0.0330705	2.31037765482101e-08
11759863_at	PLB1	0.0439814	9.20754146727469e-07
11759960_a_at	CYorf15B /// LOC100509121	-0.488419	0
11760215_at	CLEC7A	0.010036	9.234625319866e-09
11760221_at	CASP4	0.0309677	4.6435943410832e-11
11760222_x_at	CASP4	0.02191	7.5076102441169e-14
11760293_at	SOD2	0.0175884	5.14781606156085e-08
11760312_at	NAMPT	0.0292821	7.69342176103652e-15
11760380_x_at	SEPT6	0.0455211	1.61627822017293e-45
11760448_a_at	CYorf15A	-0.575431	0
11760449_x_at	CYorf15A	-0.457903	0
11760509_x_at	HAGH	-0.030689	8.62152717411669e-14
11760537_x_at	HEXA	-0.0199051	6.99310873730459e-08
11760584_a_at	TRD@	-0.0316765	6.74229471944069e-07
11760591_at	C9orf84	0.0793963	9.23964722303143e-10
11760623_at	CKLF /// CMTM1	0.0524032	6.23459816666412e-08
11761015_at	NDUFB9	-0.0391425	1.94312595627016e-11
11761102_x_at	FCAR	0.0425106	4.84532625341402e-09
11761133_at	KDM5C	0.148973	3.30757852048988e-276
11761440_a_at	MICAL2	-0.0485747	3.79829313781667e-17
11761552_at	C15orf29	0.0307714	2.62778802889093e-07
11761553_x_at	C15orf29	0.0388052	3.28948815686417e-12
11761627_a_at	WDR61	-0.0370496	5.50874383481287e-09
11761654_a_at	KDM5D	-0.400164	0
11761675_at	UTY	-0.460728	0
11761715_at	CASC4	0.0308725	8.7146397994478e-07
11761790_x_at	TRD@	-0.0384222	3.12745782490782e-09
11761933_at	RPS4X	0.0610501	1.99052996028366e-26
11762069_a_at	SEPT6	0.0464142	8.16911032598395e-44
11762074_a_at	SCML4	0.0246918	8.28126287112285e-07
11762157_at	PTPRJ	0.0115884	8.53896920230098e-09
11762183_at	CR1	0.0237342	1.38315130506465e-07
11762207_at	LOC100129845	0.0489958	7.46527738682764e-09
11762266_x_at	IL7R	0.0234595	1.63696587240296e-18
11762406_s_at	GBP7	0.032023	1.36769240380781e-10
11762594_at	UBA1	0.0785773	4.73319018177716e-19
11762622_at	FPR1	0.0250696	1.05682098729726e-12
11762865_a_at	CREB5	0.108759	2.80255552760636e-13
11762990_x_at	TRAC /// TRAJ17 /// TRAV20	0.0134567	3.38777634411694e-07
11762996_x_at	TRD@	0.0138556	1.44759698371568e-07
11763022_at	CLEC7A	0.0438503	7.99549476420265e-07
11763176_at	NPRL3	-0.055665	9.0014098887369e-13
11763233_x_at	TRAC /// TRAJ17 /// TRAV20	0.0116958	4.21121672098814e-08
11763446_s_at	TRDV3	-0.0340975	1.73093518344305e-11
11763447_x_at	TRD@	-0.0357372	6.4811183855534e-07
11763496_a_at	POLE3	-0.023248	5.92243719391485e-07
11763534_x_at	CNTNAP3	0.192332	2.6906356368164e-11
11763664_at	CA6	0.0404687	2.05737694294943e-09
11763665_at	CA6	0.0328153	7.96908954210575e-07
11763718_x_at	CDKN1C	-0.0376245	6.08406064049445e-07
11763734_at	UTY	-0.294908	7.61480347097618e-220
11763737_x_at	MBNL3	-0.0382089	1.98714662726287e-09
11763792_a_at	UTY	-0.0784983	6.85125349082985e-41
11763812_at	UTY	-0.638548	0
11763837_s_at	UTY	-0.246234	1.11912329174446e-159
11763844_s_at	UBXN6	-0.0359402	6.47234042891188e-09
11763858_a_at	UTY	-0.818245	0
11763859_x_at	UTY	-0.663841	0
11763871_at	LOC100505813	-0.0499317	1.566986330303e-09
11763872_x_at	SPARC	-0.0508405	5.70792974822759e-12
11763884_x_at	FLJ45340 /// LOC100132062	0.0294617	6.92428311199229e-13
11763954_at	SCARNA9L	0.0426526	1.25864517684108e-13
11764031_at	GADD45B	0.017197	3.74622667178941e-07
11764064_s_at	CYorf15B	-0.795203	0
11764106_s_at	ERGIC2	0.0353759	2.79903037298985e-08
