# Supplementary material for: Sex differences in the human peripheral blood transcriptome
Source: BMC Genomics. 2014 Jan 17;15:33. doi: 10.1186/1471-2164-15-33 (PMC3904696; doi:10.1186/1471-2164-15-33)
Supplement: Additional file 2 — Significant GO categories for female-biased genes. [file 1471-2164-15-33-S2.xls]

## Sheet: Sheet1
Supl. Table S2. Significant GO categories for female-biased genes.
GO-ID	p-value	corr p-value	# female biased genes	Category description
2376	4.0030E-26	1.2317E-22	95	immune system process
6955	3.2354E-20	9.9555E-17	63	immune response
2682	2.0867E-13	6.4207E-10	52	regulation of immune system process
51707	2.3808E-12	7.3257E-9	38	response to other organism
6952	2.5187E-12	7.7501E-9	53	defense response
9607	1.0266E-11	3.1587E-8	38	response to biotic stimulus
51704	1.6259E-11	5.0028E-8	54	multi-organism process
51716	1.7723E-11	5.4532E-8	146	cellular response to stimulus
50776	2.7755E-11	8.5403E-8	36	regulation of immune response
34097	4.8293E-11	1.4860E-7	34	response to cytokine stimulus
50896	1.5707E-10	4.8332E-7	185	response to stimulus
6950	1.6873E-10	5.1918E-7	100	response to stress
7165	6.5238E-10	2.0074E-6	120	signal transduction
71345	7.7327E-10	2.3794E-6	28	cellular response to cytokine stimulus
19221	2.7820E-9	8.5603E-6	24	cytokine-mediated signaling pathway
48583	4.7698E-9	1.4677E-5	82	regulation of response to stimulus
60326	1.4491E-8	4.4589E-5	14	cell chemotaxis
23052	1.6419E-8	5.0520E-5	126	signaling
65007	1.6437E-8	5.0577E-5	221	biological regulation
32496	1.8104E-8	5.5706E-5	19	response to lipopolysaccharide
50789	2.1062E-8	6.4806E-5	212	regulation of biological process
7166	2.6652E-8	8.2008E-5	75	cell surface receptor signaling pathway
30595	3.0318E-8	9.3288E-5	12	leukocyte chemotaxis
7154	3.1733E-8	9.7644E-5	128	cell communication
2684	4.1067E-8	1.2636E-4	31	positive regulation of immune system process
45087	4.2673E-8	1.3131E-4	29	innate immune response
2237	4.9194E-8	1.5137E-4	19	response to molecule of bacterial origin
10033	6.6474E-8	2.0454E-4	66	response to organic substance
60337	8.2793E-8	2.5475E-4	11	type I interferon-mediated signaling pathway
71357	8.2793E-8	2.5475E-4	11	cellular response to type I interferon
34340	9.7812E-8	3.0097E-4	11	response to type I interferon
50867	1.1629E-7	3.5783E-4	20	positive regulation of cell activation
9615	1.3695E-7	4.2138E-4	18	response to virus
2694	2.5751E-7	7.9234E-4	23	regulation of leukocyte activation
50865	2.5944E-7	7.9830E-4	24	regulation of cell activation
42221	2.8868E-7	8.8827E-4	91	response to chemical stimulus
2696	2.9294E-7	9.0136E-4	19	positive regulation of leukocyte activation
51249	4.7534E-7	1.4626E-3	21	regulation of lymphocyte activation
1817	7.5619E-7	2.3268E-3	23	regulation of cytokine production
6954	8.3804E-7	2.5787E-3	23	inflammatory response
70887	8.8060E-7	2.7096E-3	55	cellular response to chemical stimulus
6916	1.2481E-6	3.8403E-3	18	anti-apoptosis
2521	1.3087E-6	4.0269E-3	17	leukocyte differentiation
50794	1.7781E-6	5.4713E-3	197	regulation of cellular process
51251	1.8353E-6	5.6472E-3	17	positive regulation of lymphocyte activation
48534	1.8864E-6	5.8045E-3	24	hemopoietic or lymphoid organ development
9611	2.1378E-6	6.5780E-3	43	response to wounding
50778	2.2372E-6	6.8837E-3	21	positive regulation of immune response
30098	2.2829E-6	7.0244E-3	14	lymphocyte differentiation
45321	2.4800E-6	7.6309E-3	21	leukocyte activation
50900	2.6703E-6	8.2164E-3	16	leukocyte migration
9605	3.0273E-6	9.3149E-3	46	response to external stimulus
