# Supplementary material for: Sex differences in the human peripheral blood transcriptome
Source: BMC Genomics. 2014 Jan 17;15:33. doi: 10.1186/1471-2164-15-33 (PMC3904696; doi:10.1186/1471-2164-15-33)
Supplement: Additional file 4 — Autoimmune diseases enriching female-biased genes. [file 1471-2164-15-33-S4.xls]

## Sheet: Sheet0
Supl. Table S3. Autoimmune diseases enriching female-biased genes.
Category	Functions Annotation	p-Value	# female-biased genes
Immunological Disease	rheumatoid arthritis	3.95E-12	60
Immunological Disease	autoimmune disease	5.28E-12	80
Immunological Disease	polyarticular juvenile rheumatoid arthritis	8.43E-11	19
Immunological Disease	delayed hypersensitive reaction	4.92E-05	14
Immunological Disease	hypoplasia of lymph node	1.04E-04	7
Immunological Disease	Sjogren's syndrome	1.96E-04	12
Immunological Disease	hypoplasia of lymphoid organ	4.17E-04	14
Immunological Disease	hypersensitive reaction	7.07E-04	27
Immunological Disease	B-cell leukemia	7.92E-04	12
Immunological Disease	multiple myeloma	8.26E-04	9
Immunological Disease	primary Sjogren's syndrome	9.43E-04	6
Immunological Disease	chronic B-cell leukemia	1.37E-03	10
Immunological Disease	experimental autoimmune encephalomyelitis	1.48E-03	16
Immunological Disease	severe combined immunodeficiency	1.70E-03	5
Immunological Disease	hairy-cell leukemia	1.78E-03	4
Immunological Disease	autoimmune hemolytic anemia	3.30E-03	4
Immunological Disease	lymphocytic leukemia	3.41E-03	14
Immunological Disease	splenomegaly	3.81E-03	8
Immunological Disease	hypoplasia of spleen	4.39E-03	8
Immunological Disease	autoimmune polyendocrine syndrome type 1	6.21E-03	3
Immunological Disease	immunodeficiency	6.29E-03	8
Immunological Disease	hypoplasia of thymus gland	7.04E-03	9
Immunological Disease	infection of leukocytes	7.41E-03	6
