# Supplementary material for: Sex differences in the human peripheral blood transcriptome
Source: BMC Genomics. 2014 Jan 17;15:33. doi: 10.1186/1471-2164-15-33 (PMC3904696; doi:10.1186/1471-2164-15-33)
Supplement: Additional file 5 — Upstream regulators associated with sex-biased genes. [file 1471-2164-15-33-S5.xls]

## Sheet: Sheet0
Supl. Table S4. Upstream regulators associated with sex-biased genes.
Female-biased genes
Upstream Regulator	Molecule Type	P-value (uncorrected)
lipopolysaccharide	chemical drug	3.15E-28
poly rI:rC-RNA	chemical reagent	1.04E-17
IL4 (includes EG:16189)	cytokine	2.79E-17
IFNG (includes EG:15978)	cytokine	7.67E-17
Immunoglobulin	complex	1.26E-16
IL6	cytokine	1.48E-15
Interferon alpha	group	3.55E-14
TCR	complex	2.60E-13
IL2	cytokine	2.85E-13
STAT3	transcription regulator	1.07E-12
IL10	cytokine	1.20E-12
TNF	cytokine	1.21E-12
CD40LG	cytokine	6.36E-12
TGM2	enzyme	9.14E-12
IRF7	transcription regulator	1.82E-11
CSF2	cytokine	2.34E-11
SB203580	chemical - kinase inhibitor	2.83E-11
beta-estradiol	chemical - endogenous mammalian	1.33E-10
IFNA2	cytokine	1.77E-10
IL15 (includes EG:16168)	cytokine	2.10E-10
Male-biased genes
Upstream Regulator	Molecule Type	P-value (uncorrected)
GATA1	transcription regulator	6.17E-06
HIPK2	kinase	4.36E-05
FLI1	transcription regulator	5.02E-05
KLF1	transcription regulator	8.60E-05
CEBPE	transcription regulator	5.20E-04
GATA2	transcription regulator	5.83E-04
HOXA9	transcription regulator	1.34E-03
DNMT3L	transcription regulator	1.49E-03
NFE2	transcription regulator	3.21E-03
CBFB	transcription regulator	4.01E-03
KLF3	transcription regulator	5.04E-03
HOXA10	transcription regulator	6.20E-03
HOXA7	transcription regulator	7.94E-03
SMAD2	transcription regulator	8.77E-03
TBX21	transcription regulator	8.82E-03
ZFPM1	transcription regulator	1.05E-02
ZBTB7B	transcription regulator	1.50E-02
PRMT6	enzyme	1.59E-02
CCNT2	transcription regulator	1.59E-02
RUNX1	transcription regulator	1.62E-02
SMARCA4	transcription regulator	2.50E-02
FOXP1	transcription regulator	2.62E-02
HIF1A	transcription regulator	2.78E-02
NFIA	transcription regulator	2.94E-02
HOXD3	transcription regulator	2.94E-02
FOXO3	transcription regulator	3.03E-02
Ap1	complex	3.04E-02
ZSCAN10	transcription regulator	3.16E-02
AP2B1	transporter	3.16E-02
ITGAV	other	3.16E-02
CDH1	other	3.16E-02
SYK	kinase	3.16E-02
NF1	other	3.16E-02
CEBPD	transcription regulator	3.18E-02
CTNNB1	transcription regulator	3.45E-02
NR3C1	ligand-dependent nuclear receptor	3.67E-02
CTBP1	enzyme	4.35E-02
NOP58	enzyme	4.71E-02
E2F7	transcription regulator	4.71E-02
