# Supplementary material for: Sex differences in the human peripheral blood transcriptome
Source: BMC Genomics. 2014 Jan 17;15:33. doi: 10.1186/1471-2164-15-33 (PMC3904696; doi:10.1186/1471-2164-15-33)
Supplement: Additional file 6 — Male biased genes associated with renal cancer. [file 1471-2164-15-33-S6.xls]

## Sheet: Sheet1
Supl. Table S5. Male biased genes associated with renal cancer.
ALDH5A1
BAG1
CD9
CLU
CSDA
CSF1R
EPB49
FBXO7
FOXO3
GABARAPL2
GUK1
HAGH
HBD
ITGA2B
ITGB3
MICAL2
MXI1
NPRL3
PIP4K2A
SLC4A1
SLC6A8
THBS1
TPM1
TUBB1
TUBB4B
