# Supplementary material for: Sex differences in the human peripheral blood transcriptome
Source: BMC Genomics. 2014 Jan 17;15:33. doi: 10.1186/1471-2164-15-33 (PMC3904696; doi:10.1186/1471-2164-15-33)
Supplement: Additional file 7 — Characterization of modules. [file 1471-2164-15-33-S7.xls]

## Sheet: Sheet1
Supl. Table S6. Characterization of modules.
Module	# genes	% M	% F	% F cor > M cor	% F- b genes	% M-b genes	GO annotation
#1	5407	90.33	80.13	50.8	0.74	1.59
#2	256	95.52	44.91	50.74	30.86	1.95	23% immune system response
#3	89	83.18	70.08	68.22	41.57	0	33.7% immune system process
#4	275	85.94	96.83	39.37	0.36	35.27
#5	53	82.81	69.74	60.31	16.98	1.89	29.1% viral genome expression
#6	45	90	97.83	23.8	0	37.78	50% coagulation
#7	60	63.16	93.75	30.83	1.67	1.67	64% viral genome expression
#8	78	82.98	90.7	55.56	21.79	0	47.8% innate immune response
#9	35	76.09	97.22	7.35	0	31.43	37% immune system response
no module	10617	86.89	98.06	50.07	0.6	0.72
