# Supplementary material for: Sex differences in the human peripheral blood transcriptome
Source: BMC Genomics. 2014 Jan 17;15:33. doi: 10.1186/1471-2164-15-33 (PMC3904696; doi:10.1186/1471-2164-15-33)
Supplement: Additional file 8 — Sex-biased genes identified in multiple tissues. [file 1471-2164-15-33-S8.xls]

## Sheet: Sheet1
Supl. Table S7. Sex biased genes identified in multiple tissues.
Overlapping autosomal sex-biased genes (identified in peripheral blood and muscle (Welle et al. 2008)
ADIPOR1
WASF2
CFLAR
FOXO3
GPS2
BRD4
CDC37L1
CDKN1C
Overlapping autosomal sex-biased genes (identified in peripheral blood and liver (Zhang et al.. 2011)
RAD23A
KLF6
TNS1
DNAJC3
KANK2
RAB11FIP1
NFIA
PLEK2
ZEB1
DGAT2
APPL1
CREB5
FYB
TUFT1
CPD
MIER1
FNIP1
SESN3
ANK1
WDFY3
ALDH5A1
HDGF
MICALCL
TET2
ZCCHC6
MAP3K2
RBM47
TPM1
SORL1
SLC25A37
TMEM140
DDX43
EPHB1
IFIT1
C12orf35
SCML4
Overlapping X chromosome sex-biased genes (identified in peripheral blood and liver (Zhang et al.. 2011)
DDX3X
EIF1AX
ARSD
ZBED1
SMC1A
TRAPPC2
STS
KDM5C
MBNL3
CXorf38
CD99
ZFX
KDM6A
P2RY8
VCX2
XIST
RPS4X
ZRSR2
Overlapping X chromosome sex-biased genes (identified in peripheral blood and muscle (Welle et al. 2008)
EIF1AX
ZBED1
EIF2S3
XIST
