# Supplementary material for: Sex differences in the human peripheral blood transcriptome
Source: BMC Genomics. 2014 Jan 17;15:33. doi: 10.1186/1471-2164-15-33 (PMC3904696; doi:10.1186/1471-2164-15-33)
Supplement: Additional file 9 — Sex-biased genes in three age ranges. [file 1471-2164-15-33-S9.xls]

## Sheet: Sheet1
Additional file 9. Sex-biased genes in three age groups
Age 18-30	Age 31-40	Age 41-88
OAZ1	OAZ1	C19orf62
CIRBP	MCL1	ZFP36L1
C19orf62	SLC25A39	AK1
DNAJC3	ADIPOR1	ADM
NLRP2	ITM2B	PRDX5
STEAP4	C19orf62	EIF1
SELL	PIM3	CREB5
EIF1	ELOVL5	CTSG
CREB5	BAG1	OSBPL1A
CTSG	AK1	TMEM120B
KREMEN1	GPR56	FCGR2A
MARCH2	CHMP4B	MPO
HAUS4	ADM	BPI
FCGR2A	SNX27	AP1B1
RNF10	PRDX5	GPER
TNFSF13B	HAGH	KCNJ15
RNF187	HN1	DEFA4
FYB	KANK2	PROK2
KCNJ2	DCAF12	IL7R
GPER	BASP1	RDH13
KCNJ15	MKRN1	DACT1
PROK2	DNAJA4	DGKB
GCET2	FAM117A	TPM2
C1orf93	FAM104A	SORCS2
IL6R	RASSF4	KRT23
FAM46C	C20orf108	LOC100287290
MXI1	SELL	RAD23A
GPR171	GMPR	CEACAM8
IGSF6	C9orf78	GRM4
SORL1	CREB5	DPF2
WNK1	CTSG	OAZ1
SORCS2	KREMEN1	PSMA6
MKRN1	E2F2	CAPNS1
ZFP36L1	EPB49	VASH1
EPB49	FCGR2A
RAD23A	SOD2
SLC48A1	HBD
C2orf24	DSC2
PCBP2	TMEM200B
IFITM2	AQP9
XPO6	RIOK3
SNX27	RNF10
PTPRJ	CPD
PSMA6	MPO
FLOT1	MICAL2
IGF2BP2	CXCR4
BCL6	ALPL
MICAL2	SPTB
C15orf29	SEMA4D
	RNF187
	MXI1
	AMICA1
	CXCR2
	TRIM58
	GPER
	KCNJ15
	PROK2
	RERE
	ANK1
	THOC5
	MICALCL
	KIAA1949
	SLC12A6
	DGKB
	PLAUR
	LIMK2
	FAM129A
	CXCL16
	FAM46C
	PIP4K2A
	PIK3IP1
	GPR171
	OR2W3
	IL6R
	CD46
	ASCL2
	SORL1
	WNK1
	SORCS2
	WDFY3
	FECH
	EPB41
	TDP2
	RAD23A
	GRM4
	ARHGEF12
	ACSL1
	CNN2
	SLC48A1
	INPP4B
	EIF2AK1
	COG1
	CHPT1
	RBM47
	C14orf45
	MLLT4
	PSMA6
	SRRD
	IGF2BP2
	MARCKS
	AGAP1
	FPR1
	BCL6
