# Supplementary material for: Sex differences in the human peripheral blood transcriptome
Source: BMC Genomics. 2014 Jan 17;15:33. doi: 10.1186/1471-2164-15-33 (PMC3904696; doi:10.1186/1471-2164-15-33)
Supplement: Additional file 11 — Characterization of genes in Modules #6 and #9. [file 1471-2164-15-33-S11.xls]

## Sheet: Sheet1
Additional file 11. Characterization of genes in Modules #6 and #9.
Genes in module #6
ACRBP
C6orf25
CALD1
CDK2AP1
CDKN1A
CLU
CTTN
ESAM
F13A1
GNAZ
GNG11
GP1BA
GP1BB
HGD
HSPC159
ITGA2B
ITGB3
JAM3
LIMS1
LMNA
LOC100505813
LTBP1
MFAP3L
MPL
MYL9
NRGN
PDGFA
PDLIM1
PEAR1
PF4
PF4V1
PPBP
PRKAR2B
PTGS1
RAB27B
SDPR
SELP
SH3BGRL2
SPARC
THBS1
TREML1
TSPAN33
TTC7B
TUBB1
VCL
Genes in module #6 related to cardiovascular disease
CDKN1A
CLU
F13A1
GP1BB
ITGA2B
ITGB3
LMNA
LTBP1
MPL
PDGFA
PF4
PTGS1
SELP
SPARC
THBS1
TUBB1
VCL
Genes in module #6 regulated by TGFB1
VCL
THBS1
SPARC
SELP
SDPR
PTGS1
PDGFA
LTBP1
ITGB3
GNAZ
F13A1
CTTN
CLU
CDKN1A
CDK2AP1
CALD1
Genes in Module #9
ARL4C
CACNA2D2
CD247
CHST2
CTSW
EOMES
FCRL6
FGFBP2
GNLY
GPR56
GZMA
GZMB
GZMH
IL2RB
KLRD1
KLRF1
KLRK1
NCALD
NCR1
NKG7
NMUR1
PRF1
PRKCH
PRR5L
PRSS23
PYHIN1
RUNX3
S1PR5
SAMD3
SH2D1B
SH2D2A
SPON2
TBX21
TRDV3
TTC38
Genes in Module #9 associated with cancer:
TTC38
SPON2
RUNX3
PYHIN1
PRSS23
PRKCH
PRF1
NCR1
KLRK1
IL2RB
GZMB
GZMA
GPR56
CD247
CACNA2D2
ARL4C
Genes in Module #9 regulated by IL2:
TBX21
PRF1
NCR1
KLRK1
KLRD1
IL2RB
GZMB
GZMA
EOMES
CTSW
CD247
