# Supplementary material for: Sex differences in the human peripheral blood transcriptome
Source: BMC Genomics. 2014 Jan 17;15:33. doi: 10.1186/1471-2164-15-33 (PMC3904696; doi:10.1186/1471-2164-15-33)
Supplement: Additional file 12 — Covariates selected for mixed model. [file 1471-2164-15-33-S12.xls]

## Sheet: Sheet1
Additional file 12. Covariates selected for mixed model.
Covariate	# significant probe sets
age	1008
BMI	1489
Smoking status	1295
hemoglobine	143
time of blood sampling	2683
month of blood sampling	554
time between blood sampling and RNA extraction	2621
time between RNA extraction and RNA amplification	4473
D	14428
well	9454
plate	46673
